# Supplementary material for: Interleukin 11 therapy causes acute left ventricular dysfunction
Source: Cardiovasc Res. 2024 Oct 9;120(17):2220–35. doi: 10.1093/cvr/cvae224 (PMC11687394; doi:10.1093/cvr/cvae224)
Supplement: cvae224_Supplementary_Data [file cvae224_supplementary_data.zip]

Archive with 18 entries (18 files):
- DJH - Conflict of Interests_EURHEARTJ-24-00245.docx
- EJ-Conflict of Interests_EURHEARTJ-24-00245.docx
- ELL-Conflict of Interests_EURHEARTJ-24-00245.docx
- EPN-Conflict of Interests_EURHEARTJ-24-00245.docx
- ER-Conflict of Interests_EURHEARTJ-24-00245.docx
- HM-Conflict of Interests_EURHEARTJ-24-00245.docx
- IA-Conflict of Interests_EURHEARTJ-24-00245.docx
- IL11 effect on Cardiomyocytes_supplementary.docx
- IL11 effects of cardiomyocytes_uncropped blots.pdf
- KOF-Conflict of Interests_EURHEARTJ-24-00245.docx
- KV-Conflict of Interests_EURHEARTJ-24-00245
- MS-Conflict of Interests_EURHEARTJ-24-00245.docx
- NH-Conflict of Interests_EURHEARTJ-24-00245.docx
- PJRB-Conflict of Interests_EURHEARTJ-24-00245.docx
- SAC-Conflict of Interests_EURHEARTJ-24-00245.docx
- Suppl Table 4 .xlsx
- Suppl Table 5 .xlsx
- WWL-Conflict of Interests_EURHEARTJ-24-00245.docx
