# Supplementary material for: Interleukin 11 therapy causes acute left ventricular dysfunction
Source: Cardiovasc Res. 2024 Oct 9;120(17):2220–35. doi: 10.1093/cvr/cvae224 (PMC11687394; doi:10.1093/cvr/cvae224)
Supplement: cvae224_Supplementary_Data [file cvae224_supplementary_data.zip › Suppl Table 4 .xlsx]

## Sheet: Suppl Table 4
Gene	cell_state	logFC	FDR
Lcn2	CM	7.92983	1.29056e-09
1200007C13Rik	CM	7.72921	7.55999e-13
Serpina3n	CM	7.27953	7.55999e-13
Cpne8	CM	6.40385	9.96669e-15
Ankrd2	CM	5.78677	2.07058e-12
Glis3	CM	5.56795	9.96669e-15
Card14	CM	5.5363	2.94087e-10
Sema3e	CM	5.29299	1.2811e-09
Mt2	CM	5.05161	6.84598e-10
Slc10a6	CM	4.90467	2.22163e-09
Lman1l	CM	4.89428	4.19606e-13
Ubash3b	CM	4.77777	3.36377e-09
Atf3	CM	4.68818	8.76272e-07
Ripor3	CM	4.65583	1.87142e-07
Sec1	CM	4.6449	1.77126e-11
Col12a1	CM	4.6253	3.18495e-09
Lrp8	CM	4.57474	2.34556e-10
Steap4	CM	4.5279	1.42415e-10
Lrp8os2	CM	4.47175	9.02681e-08
Timp1	CM	4.4125	1.40805e-07
Mctp2	CM	4.32	7.17989e-09
Bach2os	CM	4.28119	1.18966e-10
Eda	CM	4.2686	9.96669e-15
Iqgap2	CM	4.20294	6.64177e-08
Gm22146	CM	4.09448	4.68573e-06
Gm10848	CM	4.0644	8.8416e-15
Gm13269	CM	4.06384	3.8247e-14
Gfra1	CM	4.01697	1.03063e-09
Hcn1	CM	4.00661	6.78577e-11
Gm31630	CM	3.97011	1.76405e-06
Mbd1	CM	3.96718	1.5263e-10
Ndrg1	CM	3.95411	2.69981e-11
Pacsin1	CM	3.91681	6.11944e-10
2210407C18Rik	CM	3.82951	6.5485e-07
Gm48341	CM	3.72264	2.59129e-05
Mt1	CM	3.71503	3.59802e-08
Syt12	CM	3.69727	1.58697e-12
Pak3	CM	3.69309	3.42979e-08
Ankrd23	CM	3.69223	1.80953e-11
Lrg1	CM	3.69058	1.01907e-08
Myc	CM	3.67459	1.87881e-08
Fkbp5	CM	3.66315	7.33402e-06
Tiparp	CM	3.65441	2.03294e-11
Gm30165	CM	3.63412	1.14983e-07
Pdk4	CM	3.62795	7.43263e-08
Socs3	CM	3.56994	9.38393e-08
Trpc4	CM	3.53758	3.95056e-08
Otud1	CM	3.52829	4.04258e-07
Fhad1	CM	3.51832	2.99119e-07
E230001N04Rik	CM	3.51623	0.00186009
4933413L06Rik	CM	3.51192	1.45641e-11
Cebpd	CM	3.4978	4.16374e-10
Igsf11	CM	3.49688	4.12774e-10
Efhd2	CM	3.44539	3.96771e-09
Cyb561	CM	3.43022	3.28986e-11
Gm28991	CM	3.4028	8.7417e-07
Gm37982	CM	3.38749	2.81388e-11
Uck2	CM	3.31446	1.18951e-11
Ankrd1	CM	3.3004	1.28826e-10	9.85186
Adam11	CM	3.25893	5.67245e-11
Gm16351	CM	3.24265	1.85129e-07
Megf11	CM	3.23909	6.37541e-10
Cdkn1a	CM	3.2291	1.19934e-08
Fgl2	CM	3.17068	1.35441e-09
Nlrc5	CM	3.16125	9.50255e-11
Xdh	CM	3.1531	3.64094e-08
Shroom3	CM	3.1471	1.40024e-12
Resf1	CM	3.14251	3.67627e-08
Tnr	CM	3.10757	4.94231e-11
Gm49808	CM	3.05219	1.8183e-07
Zan	CM	3.04981	2.82961e-05
Osmr	CM	3.04975	1.11175e-13
Acta1	CM	3.02317	0.000185559
Zbtb16	CM	3.01356	6.78882e-05
Rasl12	CM	3.01278	4.03149e-07
Btg2	CM	2.99576	4.87254e-08
Gm47898	CM	2.99293	8.17585e-11
1700111E14Rik	CM	2.99249	5.52391e-07
Errfi1	CM	2.9904	8.67135e-08
Igf2bp2	CM	2.97386	1.70133e-12
Bach2	CM	2.9697	2.48113e-13
Ifitm10	CM	2.96139	1.53266e-05
Gm38832	CM	2.94289	1.20576e-05
Clu	CM	2.94208	7.60855e-09
Casp4	CM	2.92694	8.04527e-07
Met	CM	2.91876	1.12219e-10
Ddi1	CM	2.87775	5.39764e-10
AI463229	CM	2.85007	1.26165e-05
Ier5	CM	2.83373	1.16421e-06
Tnfrsf21	CM	2.82084	2.04156e-08
Shisa5	CM	2.80827	1.49628e-08
Gm15475	CM	2.79705	1.01909e-08
Nuak1	CM	2.79306	2.93018e-09
Hand2	CM	2.7728	5.92214e-11
Mir17hg	CM	2.76975	2.02463e-09
Lancl3	CM	2.76512	1.86833e-09
Map3k6	CM	2.74662	9.65095e-06
Sh3bp2	CM	2.73999	1.5112e-06
Adamts1	CM	2.73033	2.81152e-06
Clic5	CM	2.72956	2.29839e-10
Casp12	CM	2.72138	1.85489e-08
Thbs4	CM	2.70591	5.82826e-06	6.52471
Rrp12	CM	2.69307	9.46614e-12
Lamc2	CM	2.65624	4.55667e-07
Gm49958	CM	2.65037	1.45006e-13
Tacc2	CM	2.64507	2.3273e-11
Pros1	CM	2.62427	1.15008e-07
1110038B12Rik	CM	2.62004	1.00493e-09
Gm17089	CM	2.61271	1.67792e-09
Hbegf	CM	2.60968	1.98824e-07
Pdgfd	CM	2.60073	1.69896e-10
Rpl10a	CM	2.60025	6.07448e-13
Gm49959	CM	2.5974	2.26715e-12
Gm7694	CM	2.58906	3.44648e-09
Gm15418	CM	2.58071	7.6343e-07
Ccn2	CM	2.57875	2.86656e-05
Adam22	CM	2.57763	1.2811e-09
Plscr1	CM	2.56648	3.98828e-08
Dgki	CM	2.56337	8.12554e-08
Ptprf	CM	2.56227	3.4181e-10
Gm10309	CM	2.5598	1.17222e-08
Slc39a6	CM	2.54549	1.29027e-06
Smad1	CM	2.5234	5.14191e-11
AI506816	CM	2.50821	1.2686e-09
B930095G15Rik	CM	2.50672	6.65414e-11
Slc12a8	CM	2.50076	3.32673e-06
AW046200	CM	2.49885	1.3357e-10
Igf2r	CM	2.49579	1.17835e-12
Farp1	CM	2.48745	1.07874e-12
4833427F10Rik	CM	2.48658	1.11326e-06
Togaram2	CM	2.4802	9.6848e-12
Rhou	CM	2.47968	9.84895e-08
Slc5a1	CM	2.47863	3.98434e-05
Arrdc2	CM	2.47614	0.00358787
Gnl3	CM	2.46426	2.12742e-11
Gm30954	CM	2.46405	1.35441e-09
Ppan	CM	2.46063	3.53051e-11
Il17ra	CM	2.45446	3.55866e-05
Nppb	CM	2.45359	8.81001e-06	5.47777
Airn	CM	2.45344	1.07874e-12
Zcchc12	CM	2.44642	0.00124818
Syn2	CM	2.43415	5.28368e-05
Gda	CM	2.43264	0.00065785
Spata46	CM	2.42314	1.32714e-07
Stxbp6	CM	2.41951	3.03258e-08
Fgfr2	CM	2.41942	2.07058e-12
Bcl6	CM	2.41674	4.81083e-10
Gm13601	CM	2.41013	8.26888e-06
Myo1d	CM	2.39884	2.99602e-11
2410006H16Rik	CM	2.39336	8.51609e-12
Nrxn3	CM	2.38214	3.14579e-07
Chrna10	CM	2.36281	5.28363e-08
Gm11290	CM	2.35968	4.22349e-08
Itga11	CM	2.35774	2.78059e-08
Mob3c	CM	2.33469	1.26746e-08
Fhl1	CM	2.32456	3.14579e-07
Mdn1	CM	2.32164	2.07058e-12
Khk	CM	2.31943	3.23162e-09
Xirp2	CM	2.31481	7.44873e-07
Fat3	CM	2.30578	8.95994e-10
Hspa8	CM	2.301	2.97941e-09
Myot	CM	2.29475	3.88593e-08
Tmem38b	CM	2.29107	1.07434e-10
Zfp36	CM	2.2797	0.000120692
Plppr1	CM	2.27767	0.000617277
Gm12530	CM	2.27094	1.05774e-05
Abra	CM	2.26243	1.52258e-05
Grwd1	CM	2.25039	5.89025e-07
Fstl3	CM	2.24877	0.000106703
Zfp593	CM	2.24816	5.2434e-05
Pnpla3	CM	2.24223	2.45289e-06
Angptl4	CM	2.24094	8.16201e-06
Dtna	CM	2.23373	2.07058e-12
Pvt1	CM	2.23292	1.61245e-10
Itgb1	CM	2.21953	6.37541e-10
Trib1	CM	2.21636	2.62543e-07
Ddx21	CM	2.20922	5.09464e-11
Hspb1	CM	2.20891	6.18618e-06
Otub1	CM	2.20814	3.92724e-10
Pdlim5	CM	2.20496	5.45905e-09
Tspan4	CM	2.19675	6.94831e-11
Galnt16	CM	2.19043	4.44782e-05
Col4a1	CM	2.18904	4.96294e-09
Cd68	CM	2.183	1.13581e-05
Ddit4	CM	2.17436	0.00139653
Picalm	CM	2.14994	4.98719e-09
Cnksr1	CM	2.14641	2.7224e-09
Skap2	CM	2.13867	3.4181e-10
Stbd1	CM	2.13666	0.000164363
AI839979	CM	2.12411	4.59308e-07
Snhg4-1	CM	2.12012	2.41141e-06
Ssh3	CM	2.11924	4.72173e-07
Plce1	CM	2.11659	6.87552e-11
Sbno2	CM	2.11326	2.46746e-10
Efna5	CM	2.10658	1.70133e-12
Shisa6	CM	2.09489	2.3468e-09
Enah	CM	2.09487	4.32434e-07
2700038G22Rik	CM	2.08023	2.49256e-09
Gm41505	CM	2.07365	0.00444204
Igtp	CM	2.06995	5.39953e-05
Fancc	CM	2.06489	4.30847e-09
Csrnp1	CM	2.05861	5.64985e-06
Gm14862	CM	2.05756	0.000941788
Eif1a	CM	2.05623	3.33676e-07
Gar1	CM	2.0559	2.37813e-08
Hfe	CM	2.04903	1.06551e-06
Dph5	CM	2.04742	1.71405e-10
Qsox1	CM	2.04682	3.85994e-09
Slc15a2	CM	2.0464	0.00490231
Ctps	CM	2.04524	5.03821e-09
Wdr43	CM	2.04161	1.66479e-10
Runx1	CM	2.03748	9.92237e-06
Gm43666	CM	2.03491	0.000111339
Tnfrsf12a	CM	2.02968	3.60016e-09
Sik1	CM	2.02558	2.5945e-07
Net1	CM	2.02107	0.00222124
Abi3	CM	2.02086	0.000225287
Tnip2	CM	2.01942	3.28712e-10
Nop58	CM	2.01877	2.84928e-10
Syk	CM	2.0018	1.77937e-12
Adamtsl3	CM	1.9913	0.00121826
Slc9a7	CM	1.9854	4.88693e-08
Tgm2	CM	1.98037	1.75342e-05
Ccn1	CM	1.9769	8.61757e-07
Gabrb3	CM	1.97293	6.63999e-05
4933417O13Rik	CM	1.97131	4.81576e-09
Gpatch4	CM	1.96305	3.31212e-09
Pard6b	CM	1.96168	2.39253e-05
Pfkp	CM	1.95687	4.96294e-09
Gm15419	CM	1.95615	5.1525e-06
Rasl10b	CM	1.95555	6.96862e-07
A930033H14Rik	CM	1.95356	0.000344298
P2rx5	CM	1.94332	5.8067e-09
Gm12296	CM	1.93382	1.70525e-07
Scai	CM	1.92812	1.17408e-09
Bmpr1b	CM	1.9244	2.36478e-05
Cebpb	CM	1.92129	2.1828e-05
Snhg15	CM	1.9203	2.34882e-08
Gm43660	CM	1.91881	4.03812e-07
Smpd3	CM	1.9151	3.06336e-05
Gm17300	CM	1.91438	3.61056e-08
Gm28192	CM	1.9103	0.000344391
Aopep	CM	1.90541	2.94087e-10
Slfn5	CM	1.90357	1.85807e-08
Pwp2	CM	1.90342	1.14601e-06
Trmt61a	CM	1.90066	5.15805e-07
Gadd45g	CM	1.88203	0.000620565
Mapk4	CM	1.87918	2.93494e-09
Plxna4os3	CM	1.87342	5.02863e-08
Myo5b	CM	1.87275	3.82461e-10
Jak3	CM	1.86706	7.51823e-07
Gm45732	CM	1.86126	2.02809e-06
Zfp697	CM	1.85781	6.78577e-11
Mmp24	CM	1.85779	7.18959e-05
Sat1	CM	1.85443	3.7883e-10
Lnx2	CM	1.85423	1.6196e-07
Tnfrsf1a	CM	1.85328	5.31243e-07
Rps28	CM	1.84983	2.1575e-10
Ifi205	CM	1.84793	0.00114356
Btbd16	CM	1.84422	1.59916e-08
Gas5	CM	1.84145	1.39128e-11
1700120E14Rik	CM	1.84073	1.32749e-06
Gm16033	CM	1.83882	4.29846e-05
Mettl1	CM	1.83874	3.01187e-10
Ahr	CM	1.83047	0.000735545
Gm44020	CM	1.83011	5.94793e-07
Wdr46	CM	1.82585	6.2616e-06
Adam19	CM	1.82528	7.51936e-08
Heatr1	CM	1.8225	1.2686e-09
Spidr	CM	1.81982	1.21644e-07
Nop2	CM	1.81869	6.03402e-09
Tead3	CM	1.81574	6.78577e-11
Pnpo	CM	1.81501	4.40955e-06
Atp10a	CM	1.81104	0.000104616
Nop16	CM	1.80645	3.50882e-05
D030028A08Rik	CM	1.80439	1.98411e-07
Mybpc2	CM	1.80401	2.50127e-05
Ets2	CM	1.80338	1.39811e-09
Plscr2	CM	1.80085	8.69557e-09
Catsper4	CM	1.79895	0.000120844
Mypn	CM	1.79809	1.62852e-08
Eps8l1	CM	1.79744	0.00146023
Napepld	CM	1.79367	9.52226e-07
Ybx3	CM	1.7919	2.9495e-10
Nos1ap	CM	1.78303	6.18609e-10
1500009L16Rik	CM	1.782	3.77947e-09
Rhobtb1	CM	1.78105	9.46137e-06
Pak6	CM	1.77898	5.45905e-09
Acot9	CM	1.77683	7.10294e-07
Plin2	CM	1.77509	4.64192e-07
Anxa7	CM	1.77376	1.3357e-10
Bcl3	CM	1.77349	5.63141e-06
Rpl12	CM	1.77238	1.08187e-10
Padi4	CM	1.76726	0.00156165
1110008P14Rik	CM	1.76659	2.28385e-06
Gngt2	CM	1.76654	1.00122e-05
Klf6	CM	1.76641	3.68045e-07	3.40207
Tpd52	CM	1.76533	1.78609e-09
Ankrd10	CM	1.76523	1.08981e-10
B4galt1	CM	1.76369	9.64234e-10
Taf1d	CM	1.76243	5.16156e-10
1810055G02Rik	CM	1.75852	0.0170697
Flnc	CM	1.75773	1.63779e-05
4933428G20Rik	CM	1.75029	0.000164842
Nkain2	CM	1.75011	4.50966e-09
Pdcd11	CM	1.74633	3.05229e-09
Snhg12	CM	1.74458	3.03194e-10
Rusc2	CM	1.74248	6.06817e-10
Emilin1	CM	1.73747	5.06127e-05
Gm48302	CM	1.73714	2.06126e-05
Tex22	CM	1.7366	0.000174049
Snhg4	CM	1.72177	3.02836e-10
Ammecr1	CM	1.72019	6.79684e-08
Mettl9	CM	1.71773	4.37163e-11
Stat3	CM	1.71749	3.05444e-07
Lrrc58	CM	1.71743	6.82866e-06
Plxna2	CM	1.71646	2.81629e-09
Fam129b	CM	1.71289	3.39443e-06
Bop1	CM	1.71102	4.24937e-07
Cryab	CM	1.70588	1.69885e-06
Flot1	CM	1.69927	4.81083e-10
Amd2	CM	1.69704	0.000701929
Comtd1	CM	1.69685	1.31374e-05
Gmds	CM	1.69481	3.29314e-10
Prkab2	CM	1.69402	8.61582e-09
Snhg1	CM	1.69385	3.68279e-10
Etfbkmt	CM	1.69328	5.74981e-06
Usp35	CM	1.69193	0.00433227
Wdr77	CM	1.69122	1.31693e-08
Tbl1xr1	CM	1.69062	3.4181e-10
Midn	CM	1.68725	7.56435e-08
Als2cl	CM	1.68563	7.8817e-07
2310057M21Rik	CM	1.6824	1.45135e-07
Amd1	CM	1.67989	1.63459e-05
St8sia1	CM	1.67917	0.00270314
Dysf	CM	1.67528	8.69557e-09
Btk	CM	1.6738	7.34411e-05
Mcm7	CM	1.6691	2.39723e-05
Gcnt2	CM	1.66623	1.48393e-07
Urb2	CM	1.66599	1.83507e-05
Prmt7	CM	1.66544	3.42242e-10
Ikzf4	CM	1.6639	0.000198874
Mrto4	CM	1.66114	1.68879e-07
Lrrfip1	CM	1.66055	4.67993e-09
B230216N24Rik	CM	1.65849	2.737e-05
Snhg16	CM	1.65566	7.90749e-09
Itpkc	CM	1.65505	6.58722e-07
Epb41l4aos	CM	1.65297	7.79704e-09
Ell2	CM	1.65226	3.07046e-08
Gm12248	CM	1.65167	1.29515e-06
Mogs	CM	1.64816	2.1968e-05
Noc4l	CM	1.64628	8.01942e-05
Gm50114	CM	1.64517	1.15646e-05
Gm49312	CM	1.64054	0.000253824
Mak16	CM	1.63302	1.79798e-07
Nfkbiz	CM	1.6321	0.000122244
Epn3	CM	1.62904	1.20285e-07
Gm7854	CM	1.6263	3.55049e-07
Cxcl14	CM	1.62455	0.00327349
Rangap1	CM	1.62005	1.0954e-06
Gm41717	CM	1.61918	1.49179e-06
Xirp1	CM	1.61419	9.13369e-05
Ccdc7a	CM	1.61337	3.50015e-06
Nfil3	CM	1.61252	9.60039e-05
Nolc1	CM	1.61123	1.71547e-07
Gm17197	CM	1.61	0.0067519
Cebpz	CM	1.60812	1.76126e-09
Gm43672	CM	1.60751	7.57989e-05
BC048403	CM	1.60621	0.00293532
Col4a2	CM	1.60576	4.76055e-08
St3gal1	CM	1.60502	3.00517e-08
Itga5	CM	1.60408	2.68598e-06
Spcs3	CM	1.60379	3.25406e-06
Rps18	CM	1.60287	5.03821e-09
Cct6a	CM	1.60279	3.5857e-07
Des	CM	1.59976	1.49179e-06
Vwa5a	CM	1.59941	1.14601e-06
Ftsj3	CM	1.59536	5.1099e-07
Asap2	CM	1.59339	2.31722e-09
Rcan1	CM	1.58782	5.58044e-06
Nfe2l2	CM	1.58627	1.25231e-08
Gm44079	CM	1.58538	6.11072e-08
Cct5	CM	1.57855	7.17989e-09
Rack1	CM	1.57413	4.65458e-09
Srm	CM	1.5687	1.20644e-05
Tma16	CM	1.56807	2.47278e-07
Rpl38	CM	1.56703	9.91708e-08
Polr1b	CM	1.56639	5.05443e-07
Slc25a25	CM	1.56564	3.35382e-07
Gm26854	CM	1.56553	0.000764391
Pprc1	CM	1.56512	4.67993e-09
Nkrf	CM	1.56458	0.00502834
Thoc6	CM	1.56421	4.66006e-06
Slc39a14	CM	1.56304	1.2381e-07
Csk	CM	1.56184	4.44243e-06
Fosl2	CM	1.55955	4.03149e-07
Slc38a2	CM	1.55938	2.50574e-06
Ipo4	CM	1.55813	8.36034e-08
B4galt5	CM	1.55667	2.12762e-07
Tmtc1	CM	1.55618	7.87258e-09
Klhl6	CM	1.55567	3.21155e-06
Zyx	CM	1.55548	0.000149401
Pdlim7	CM	1.55518	7.02725e-07
Smyd5	CM	1.55379	1.0393e-06
Rpl3	CM	1.5531	1.70525e-07
Rpf2	CM	1.552	1.13593e-07
Gm34655	CM	1.55152	0.000440963
Eef1e1	CM	1.54908	6.51569e-07
Nt5e	CM	1.54211	2.46797e-07
Lpp	CM	1.54209	6.4801e-09
Hsph1	CM	1.54119	0.000590118
Wdr90	CM	1.53944	0.000101041
Zfp568	CM	1.53926	1.65144e-06
Itga2b	CM	1.53757	0.000267202
Aen	CM	1.53735	3.65588e-07
Hsp90aa1	CM	1.53494	2.03753e-06
Eif2s2	CM	1.53488	4.28247e-09
Wdr75	CM	1.53484	1.17327e-08
4930474M22Rik	CM	1.53245	0.000128983
Ube2e2	CM	1.53125	6.88023e-10
Mybbp1a	CM	1.52651	4.67541e-07
Mboat1	CM	1.52527	5.65077e-06
Zfas1	CM	1.52345	6.65639e-09
Maml2	CM	1.52345	7.79704e-09
Memo1	CM	1.51268	1.84669e-08
Ssbp4	CM	1.51266	3.96503e-07
D11Wsu47e	CM	1.51231	2.6303e-05
Igsf6	CM	1.50672	3.58535e-07
Msrb1	CM	1.50597	1.58033e-05
Alkbh1	CM	1.50485	1.29651e-09
Rab27b	CM	1.50425	0.000322102
Gm17435	CM	1.50383	1.60593e-07
Zmynd19	CM	1.50236	0.000235769
Abce1	CM	1.50024	4.13451e-08
Taf4b	CM	1.49963	1.00493e-09
Gmip	CM	1.49822	1.78501e-05
Ldlrad3	CM	1.49723	2.88258e-06
Gm20535	CM	1.49496	9.85256e-05
Noc2l	CM	1.49335	1.0716e-07
Iars	CM	1.49183	1.55365e-08
Eef1a1	CM	1.49037	1.2839e-05
Ecscr	CM	1.48976	0.000922356
Alg3	CM	1.48873	0.000476188
Apex1	CM	1.48818	0.000452849
Cct3	CM	1.4874	1.1148e-07
Glul	CM	1.48695	2.21869e-05
Bag2	CM	1.48609	1.96997e-06
Klf7	CM	1.48546	5.58361e-07
Snhg17	CM	1.48037	9.92442e-05
Ehd4	CM	1.47811	1.56962e-05
Rrp15	CM	1.47782	3.03482e-06
Ahsa1	CM	1.47387	2.74453e-06
Rab26os	CM	1.47369	0.000456351
Rps26	CM	1.47289	5.88933e-08
Rpl35	CM	1.47013	1.69801e-05
Msn	CM	1.46918	9.80962e-07
Sdad1	CM	1.46653	7.04987e-08
Tsr1	CM	1.46633	8.75559e-06
Cystm1	CM	1.46308	2.73412e-05
Dst	CM	1.46268	1.00493e-09
Rpl6	CM	1.46163	7.23813e-09
Scfd2	CM	1.46112	4.61719e-10
Lrrc2	CM	1.4611	2.58968e-08
Art1	CM	1.45989	1.45417e-08
Dhx33	CM	1.45975	1.22443e-06
Myl12a	CM	1.45763	1.05751e-07
Sub1	CM	1.45485	3.04163e-08
Calhm5	CM	1.44985	0.00114736
Nhp2	CM	1.44965	0.00300015
Snhg5	CM	1.44957	2.84892e-07
Ap2b1	CM	1.44915	1.74459e-08
Rnd3	CM	1.44435	1.35834e-06
Dnttip2	CM	1.44166	4.90845e-07
Arhgap23	CM	1.43935	7.55782e-08
Gm15948	CM	1.43933	7.74064e-05
Raph1	CM	1.43832	5.84202e-08
Nop56	CM	1.43817	7.25604e-08
Man2a1	CM	1.43592	1.7897e-06
Cd63	CM	1.43039	2.38958e-07
Nol8	CM	1.43012	4.86998e-08
Arntl	CM	1.42775	5.61148e-06
Gm17638	CM	1.42568	0.000989858
Gm13748	CM	1.42459	0.00222081
Ranbp1	CM	1.423	1.28342e-07
Rps24	CM	1.42216	1.66583e-09
Gm15328	CM	1.42012	1.43063e-05
Rpl4	CM	1.42005	3.63987e-07
Arid5a	CM	1.41858	0.000104161
Utp20	CM	1.41782	7.87258e-09
B3galt6	CM	1.4168	0.00433686
Pus1	CM	1.41366	5.11102e-06
D730045A05Rik	CM	1.41304	0.00815107
Camkk2	CM	1.40723	1.33129e-07
Adam32	CM	1.40718	5.80956e-06
Hdac6	CM	1.40496	1.67505e-06
Fam53a	CM	1.40332	4.78723e-08
Ptpn2	CM	1.40314	7.25604e-08
Pparg	CM	1.40199	2.20491e-08
Efhc1	CM	1.40121	0.00217439
Rrp1b	CM	1.40087	8.29692e-07
Tnnt1	CM	1.40032	0.000628088
Gabarapl1	CM	1.39992	7.7574e-07
Ltv1	CM	1.39938	1.49179e-06
Nrap	CM	1.39868	8.62199e-05
Gm16958	CM	1.39864	2.67017e-05
Crispld2	CM	1.39594	0.0123083
Dnase1l2	CM	1.39481	0.00240026
Gm10575	CM	1.39272	0.000402131
Snhg6	CM	1.39222	6.14827e-07
Gm13919	CM	1.39171	0.000189169
Eif4ebp1	CM	1.39114	2.00406e-06
Eif3h	CM	1.3887	1.26851e-07
Bnip3	CM	1.38756	7.63088e-05
Cdv3	CM	1.38661	4.33796e-09
Tcp1	CM	1.38629	1.36021e-07
Npm1	CM	1.38516	1.1176e-06
Ell	CM	1.38297	3.36377e-09
Rpl17	CM	1.3806	1.02032e-08
Chd7	CM	1.38012	7.17989e-09
Gm41757	CM	1.37959	3.44119e-06
Rplp0	CM	1.37901	5.05397e-07
Gm10855	CM	1.37702	0.0001587
Pex5l	CM	1.37651	0.000156039
Tmx1	CM	1.37594	5.2419e-05
Csnk1d	CM	1.37442	2.93472e-08
Rpl41	CM	1.37385	2.48525e-08
Bcl2l1	CM	1.37277	0.00122686
Macrod1	CM	1.37242	3.94781e-09
Tcerg1	CM	1.37071	9.45058e-08
Dhx37	CM	1.36913	1.1176e-06
Uba52	CM	1.36669	9.37364e-07
Sfxn1	CM	1.36563	3.3282e-06
Fads2	CM	1.36323	0.000269693
Elac2	CM	1.36292	1.3011e-06
Mpi	CM	1.36281	4.98461e-06
Alpl	CM	1.36164	7.57094e-05
Etv6	CM	1.3608	7.39357e-09
Tacc1	CM	1.35934	8.66736e-07
Exosc2	CM	1.3572	4.44074e-06
Ppp1r3a	CM	1.35589	1.19275e-06
Ptpn11	CM	1.35507	5.06127e-05
Pcgf6	CM	1.35402	2.93508e-06
Rpl5	CM	1.35305	9.57747e-09
Hprt	CM	1.351	2.7694e-08
Noc3l	CM	1.34808	8.59782e-08
Cltb	CM	1.34703	2.45329e-05
Naa25	CM	1.34522	2.26668e-07
Gramd1a	CM	1.34446	4.86294e-07
Rps27a	CM	1.34258	2.57183e-07
Nle1	CM	1.34208	1.14848e-07
Uba7	CM	1.34202	0.00111055
Ddx27	CM	1.3405	1.21887e-06
Trim27	CM	1.33953	3.39413e-05
Gm43848	CM	1.33891	0.00231807
Ubc	CM	1.33889	7.08595e-06
Prep	CM	1.33872	1.94767e-06
Tob2	CM	1.33758	0.000392632
Nfkb2	CM	1.33668	0.000123205
Baz1a	CM	1.33639	1.57061e-08
Sptbn5	CM	1.3348	0.000292287
Chmp4b	CM	1.33473	1.82387e-07
Fasn	CM	1.33442	0.000571339
Pa2g4	CM	1.33425	8.3385e-07
Eif2b3	CM	1.33417	3.72471e-08
Spire1	CM	1.33256	2.03352e-06
Cttn	CM	1.33071	1.51902e-07
Rnf128	CM	1.32966	1.64622e-05
Gm36816	CM	1.32847	0.00222061
Fem1b	CM	1.32757	6.76363e-06
Ppp2r2d	CM	1.32584	5.03303e-08
Rab26	CM	1.3258	0.000153754
Mrps18b	CM	1.32358	3.00517e-08
Utp25	CM	1.32116	1.50694e-06
Tgfbr1	CM	1.32081	1.27365e-08
Klhl41	CM	1.31969	0.000334663
Eif4a1	CM	1.3188	4.03796e-08
Hsf2bp	CM	1.31802	0.0153102
Smc1a	CM	1.31797	1.00438e-08
Rpl36	CM	1.31753	4.60415e-08
Wdr12	CM	1.31642	1.85489e-08
Pabpc1	CM	1.31606	3.35703e-08
Hnrnpa3	CM	1.31529	1.06095e-08
Timp4	CM	1.31364	0.00822253
Pgs1	CM	1.30994	2.83487e-07
Gm12381	CM	1.30762	2.62429e-05
Zkscan5	CM	1.30611	2.33698e-07
Fam185a	CM	1.30397	1.28295e-07
Xrcc6	CM	1.30263	5.08798e-07
Rcl1	CM	1.30227	4.91728e-07
Ppp2r2a	CM	1.30153	1.32024e-08
Gm16685	CM	1.29851	8.61891e-08
C1qbp	CM	1.29833	8.61757e-07
Vars	CM	1.298	3.9154e-06
4930509G22Rik	CM	1.29726	0.00600631
Gm43599	CM	1.29675	0.00352537
Fermt2	CM	1.2959	5.62112e-07
Zswim6	CM	1.29503	1.74186e-07
Gm13889	CM	1.29402	0.000275944
Mob3a	CM	1.29206	0.00607615
Desi1	CM	1.29179	2.74349e-07
Gm17036	CM	1.29126	2.26764e-06
Ubald1	CM	1.2899	3.72832e-06
Tcf4	CM	1.28875	5.10227e-09
Snrpa1	CM	1.28703	5.91703e-06
Ubtd2	CM	1.2861	1.70016e-06
Hoga1	CM	1.28161	0.00582319
Atoh8	CM	1.28112	0.000532065
Scarb1	CM	1.28074	1.70326e-07
Cfap157	CM	1.27934	2.17218e-05
Rpl31	CM	1.27646	3.18478e-06
Uxs1	CM	1.27622	8.07559e-06
Timm9	CM	1.27489	3.6066e-07
Rrp9	CM	1.27481	1.15454e-06
Ncl	CM	1.27376	2.34504e-07
Tmed5	CM	1.272	5.62112e-07
Aatf	CM	1.27146	2.53534e-08
Tnnc1	CM	1.27125	3.43946e-06
Wdr74	CM	1.26786	1.04219e-05
Gm45507	CM	1.26743	0.00375622
Ears2	CM	1.26424	2.1992e-07
5430416N02Rik	CM	1.26387	0.00270275
Parvb	CM	1.2637	6.97254e-08
Gm26852	CM	1.26327	0.000941788
Gch1	CM	1.26252	0.00021286
Tgfb2	CM	1.26234	3.80777e-07
Rhoc	CM	1.26203	0.000132913
Epb41l1	CM	1.26074	0.00540587
Dnajb5	CM	1.25897	3.00352e-05
Dnajb4	CM	1.2588	2.73174e-05
Flrt1	CM	1.25865	5.96085e-08
Xk	CM	1.25811	0.000310402
Qtrt1	CM	1.25792	2.18312e-08
Pcx	CM	1.25769	1.5996e-05
Set	CM	1.25755	7.08517e-07
Rpl39	CM	1.25635	1.49179e-06
Llph	CM	1.25481	6.42036e-07
Hdac7	CM	1.2543	7.21783e-07
Mknk2	CM	1.25164	7.87672e-06
Rpl18a	CM	1.25141	1.33129e-07
Pes1	CM	1.25113	0.00020678
Zfp623	CM	1.24905	0.00030028
Gm26789	CM	1.24776	0.0010889
Rpp38	CM	1.24629	5.4584e-06
Smoc2	CM	1.24547	1.80173e-05
Herc4	CM	1.24297	6.00286e-07
Snhg3	CM	1.241	1.57061e-08
Il7	CM	1.24035	4.26557e-07
Cct4	CM	1.23883	2.43344e-07
Eif3b	CM	1.2387	1.91232e-06
Cgref1	CM	1.238	0.0150939
Tomm70a	CM	1.23758	2.57311e-07
Mafk	CM	1.23679	0.000128436
Hsp90ab1	CM	1.23428	1.16614e-05
Nol9	CM	1.2339	6.94182e-07
Pls3	CM	1.23337	6.63999e-05
Nop14	CM	1.23306	4.43674e-06
Eef1b2	CM	1.23259	2.4724e-06
Flna	CM	1.232	2.48768e-05
Gm41664	CM	1.23191	0.000695493
Sptlc2	CM	1.23158	1.36415e-07
Spon1	CM	1.23136	3.66882e-06
Npas2	CM	1.23041	1.15861e-06
Junb	CM	1.23022	2.88733e-05
Abi1	CM	1.22951	1.01909e-08
Btbd11	CM	1.2294	2.06016e-06
6430562O15Rik	CM	1.22728	0.00175341
Rprd1a	CM	1.22658	4.77997e-07
4930405A21Rik	CM	1.2261	2.0866e-05
Dnaja1	CM	1.2245	3.31737e-05
Pfdn2	CM	1.2235	1.17362e-05
Ampd3	CM	1.22337	1.48184e-07
Usp28	CM	1.22299	3.73896e-05
Trcg1	CM	1.22267	0.00153106
Nifk	CM	1.22256	2.25236e-05
Spata5	CM	1.22135	1.51145e-07
Eif5	CM	1.22082	1.15761e-07
Nol10	CM	1.22031	4.86116e-07
Ttc37	CM	1.21998	1.1884e-07
Rpl9	CM	1.21993	6.41601e-08
Cct7	CM	1.21985	5.90393e-06
Npm3	CM	1.21932	1.63779e-05
Pdcd6ip	CM	1.21795	3.04042e-08
Bysl	CM	1.21682	1.21791e-05
Ly6a	CM	1.21651	2.34341e-05
Uchl3	CM	1.21567	7.89781e-07
Cfap53	CM	1.21488	0.00426928
Mettl22	CM	1.21485	3.05819e-06
Plcxd1	CM	1.21471	0.000993782
Clec2d	CM	1.21356	5.26357e-06
Tax1bp3	CM	1.21258	0.000941788
Cenpt	CM	1.21015	0.00409783
Hnrnpab	CM	1.20982	2.73114e-06
Sri	CM	1.2065	1.14893e-06
Gm14327	CM	1.2064	0.00121604
Snhg8	CM	1.20604	5.82408e-08
Calhm2	CM	1.20493	1.62757e-05
Irf9	CM	1.2038	3.04149e-06
Arhgef12	CM	1.20268	8.61757e-07
Tox3	CM	1.20135	6.94455e-06
Adam9	CM	1.19921	8.73043e-07
Gm17108	CM	1.19789	5.24825e-05
Rcan2	CM	1.19735	2.69694e-08
Jun	CM	1.19721	0.00108657
Aacs	CM	1.19632	0.00220842
Coch	CM	1.19554	0.00508281
Rftn1	CM	1.19475	3.54737e-07
Wdfy1	CM	1.19284	3.18478e-06
Csrp3	CM	1.1927	1.31105e-05
Cadm1	CM	1.19154	7.12564e-05
Amot	CM	1.19034	3.77189e-05
Ecm1	CM	1.18999	0.000294267
Rps29	CM	1.18987	2.37088e-06
Pum3	CM	1.18919	1.33996e-06
Rps20	CM	1.18813	4.488e-07
Ano1	CM	1.18782	0.000217056
Las1l	CM	1.18656	1.6869e-06
Mphosph10	CM	1.18637	7.51072e-06
Tspan17	CM	1.18594	0.0044391
Rhod	CM	1.1857	7.35421e-05
Uhrf1bp1l	CM	1.18357	3.44809e-07
Rpl36a	CM	1.18008	4.68435e-05
Sf3b3	CM	1.18003	6.07527e-08
Specc1	CM	1.17938	0.0291814
Gm32817	CM	1.17868	0.0105664
Rpl22l1	CM	1.17714	6.61129e-07
Avil	CM	1.17672	0.0082926
Fbxo32	CM	1.17619	0.00235321
Cops6	CM	1.17569	0.000207299
Thop1	CM	1.17321	0.00713169
Ptprg	CM	1.1728	8.21805e-08
Rras2	CM	1.17277	0.000174991
Rps8	CM	1.17151	1.75144e-07
Zfp970	CM	1.17118	0.00035643
Ccn4	CM	1.1711	0.00408382
Wdr36	CM	1.17081	3.67896e-07
Gm30735	CM	1.1706	5.04868e-06
Cspg4	CM	1.1705	1.38802e-05
Fxyd6	CM	1.1702	0.00328868
Eef1g	CM	1.16778	6.63988e-08
Psme3	CM	1.16777	0.000278883
Cpsf4l	CM	1.16656	0.000165693
Fas	CM	1.16583	1.06537e-06
Ubr5	CM	1.16563	2.37813e-08
Pisd	CM	1.16162	1.38167e-05
Actg1	CM	1.15983	0.0041429
Etf1	CM	1.15882	7.77904e-07
Prmt3	CM	1.15794	1.87218e-06
Gm17160	CM	1.15752	0.00399216
Rpl37	CM	1.15714	2.45289e-06
6330562C20Rik	CM	1.15709	0.000264323
Rpl13a	CM	1.15574	2.22671e-05
Tbl3	CM	1.15555	7.82964e-05
Mmrn2	CM	1.15526	0.00677058
Txnrd3	CM	1.15483	7.51544e-05
2410002F23Rik	CM	1.1545	1.84741e-05
Rps2	CM	1.15297	1.18407e-06
Tut1	CM	1.15283	7.17407e-05
Lonp1	CM	1.15241	5.24013e-07
Thumpd3	CM	1.15077	7.60299e-07
Tfrc	CM	1.15017	8.88228e-07
Cfl2	CM	1.14973	6.94555e-07
Rpl32	CM	1.14851	1.4528e-06
Slc16a2	CM	1.14739	0.00744062
Rpsa	CM	1.1472	2.66028e-06
Gtf2a2	CM	1.14693	8.12554e-08
Polr1d	CM	1.14691	1.0954e-06
Aoc2	CM	1.14588	0.00175515
Fpgs	CM	1.14568	1.1672e-05
Gm16541	CM	1.14562	3.77584e-07
Dph3	CM	1.14472	8.09641e-08
Parp10	CM	1.14367	0.000458364
Arrdc3	CM	1.14323	1.35834e-06
Rps6	CM	1.14273	2.84708e-06
Rplp2	CM	1.14207	2.25969e-06
Cx3cr1	CM	1.14	6.69489e-05
Ssr3	CM	1.13974	1.24017e-05
Tlr4	CM	1.13967	3.43946e-06
Gm17133	CM	1.13963	0.000456685
Zfp445	CM	1.13963	2.25849e-06
Ipo7	CM	1.13803	3.20768e-06
Alg8	CM	1.1377	1.31009e-05
Timm50	CM	1.13724	0.000805167
Kctd4	CM	1.13539	1.20288e-05
Cyp2d22	CM	1.13486	0.00221083
Rpl7a	CM	1.13448	7.5671e-06
Dimt1	CM	1.13258	9.85664e-07
Serpind1	CM	1.13134	0.000174405
Hspb6	CM	1.13006	8.49204e-06
Cd36	CM	1.1289	5.98534e-08
Eif5a	CM	1.12691	6.87961e-06
Gm15559	CM	1.12677	0.000230939
Lncpint	CM	1.12128	1.48393e-07
Gm36198	CM	1.12104	7.14954e-07
Limch1	CM	1.12076	4.22349e-08
Atic	CM	1.12018	8.29831e-06
Cct8	CM	1.12006	8.06803e-06
Atad3a	CM	1.1199	2.40094e-07
Gm42664	CM	1.1196	0.020077
Rps23	CM	1.11907	1.83395e-06
Gstcd	CM	1.11893	2.60905e-06
Cyp4b1	CM	1.1177	0.0244455
Dlgap4	CM	1.11747	3.10879e-07
A930001C03Rik	CM	1.11676	0.00194967
Gm49595	CM	1.11592	0.00525426
Fyb2	CM	1.11469	0.00842706
Selenoi	CM	1.11303	2.86649e-07
Nip7	CM	1.11286	2.73001e-05
Furin	CM	1.11106	0.000104441
Sema5a	CM	1.1109	6.05105e-05
Rps9	CM	1.11084	9.45058e-08
Adprhl1	CM	1.10961	2.03041e-06
Usp16	CM	1.1095	4.31695e-07
Ptprk	CM	1.10945	1.54172e-08
Slc4a7	CM	1.10905	2.17382e-07
Zfp202	CM	1.10877	0.000212053
Plcb1	CM	1.10839	0.000101913
Gm49085	CM	1.10585	5.33022e-06
Gm10115	CM	1.10427	1.87763e-07
Lrrc8a	CM	1.10337	0.000108953
Nol6	CM	1.10197	0.00175084
Mvp	CM	1.10193	3.04149e-06
Rbm19	CM	1.10162	9.03229e-05
Ppm1j	CM	1.10157	5.93157e-06
Ttc27	CM	1.0995	4.72378e-07
Lyar	CM	1.09946	0.00213628
Naca	CM	1.09682	2.37088e-06
Gm30363	CM	1.09674	8.66786e-06
Fndc4	CM	1.09654	0.00544317
Hspa1l	CM	1.09598	0.0144385
Gm29346	CM	1.09577	0.000680097
Lrrc59	CM	1.09564	0.00242644
Morc2a	CM	1.09539	1.17011e-06
Uba2	CM	1.09398	1.35732e-06
Ube2g2	CM	1.09266	7.17122e-05
Pus7l	CM	1.09211	0.0107487
Eef2	CM	1.0919	1.90515e-07
Ddx56	CM	1.0912	0.000456685
Rrp8	CM	1.09044	1.13555e-05
4930556J24Rik	CM	1.08836	6.96862e-07
Slc8a1	CM	1.08793	6.7481e-07
Parp9	CM	1.08786	2.88711e-05
Trmt1	CM	1.08741	2.84545e-07
Cachd1	CM	1.08733	0.000237402
Rsl1d1	CM	1.08727	1.20244e-06
Actn4	CM	1.08609	1.24812e-06
Cblb	CM	1.08598	1.87554e-07
Rpl22	CM	1.08586	7.94881e-07
Zfp704	CM	1.08556	1.87554e-07
Hnrnpa1	CM	1.08515	3.29559e-07
Ncln	CM	1.08464	2.15613e-06
Crim1	CM	1.08352	7.03695e-06
Zfp608	CM	1.08343	2.43675e-05
Farsb	CM	1.0822	5.13792e-07
Parp14	CM	1.08083	0.00324717
Rufy3	CM	1.08076	1.3038e-07
Pfkfb4	CM	1.08059	0.000452849
Zfp628	CM	1.08053	0.0140654
Cab39	CM	1.08023	1.31147e-06
Gm10135	CM	1.07903	0.000706101
Tnik	CM	1.07862	4.26009e-07
Ppid	CM	1.07807	1.82661e-06
Aimp2	CM	1.07788	0.000215478
Eif4a2	CM	1.07707	1.1148e-07
Gnl2	CM	1.07693	1.00607e-06
Twf2	CM	1.07652	1.83351e-05
Eif3j1	CM	1.07381	7.51823e-07
Eif2s1	CM	1.07004	4.74539e-05
Ilf3	CM	1.06983	1.76304e-05
Clptm1l	CM	1.06969	0.000359183
Gm16068	CM	1.06947	4.24916e-05
Riok2	CM	1.06942	7.59916e-07
Wdr45b	CM	1.06773	7.21392e-07
Rpl13	CM	1.0672	6.32108e-07
Yrdc	CM	1.06636	7.42279e-05
Ctu2	CM	1.06634	0.00062388
Lsm4	CM	1.06547	7.30445e-06
Gm20125	CM	1.06503	0.00118016
Dnajb1	CM	1.06501	0.0113907
Prmt1	CM	1.06364	3.73103e-06
Znhit6	CM	1.06301	2.57742e-06
Vcl	CM	1.06284	4.53544e-05
Gm15551	CM	1.06227	0.00584869
Fbxl20	CM	1.06208	4.45871e-07
Fam219b	CM	1.06176	8.55587e-05
Zfp809	CM	1.06174	2.86284e-06
Myom1	CM	1.06161	3.95824e-06
Gm13427	CM	1.06148	2.64717e-05
Drg1	CM	1.06017	7.7574e-07
Man1a	CM	1.05818	5.81946e-07
Snrnp35	CM	1.05743	0.000281418
Brix1	CM	1.05579	1.48761e-05
Ubqln4	CM	1.05569	3.29477e-06
Fkbp1a	CM	1.05554	9.47429e-07
Rpl11	CM	1.05448	2.48676e-06
Rps17	CM	1.05262	1.66018e-06
Slc39a10	CM	1.05113	0.00031799
Dpp9	CM	1.05075	5.66757e-05
Lmf2	CM	1.05051	0.00137646
Tent5a	CM	1.04932	1.08749e-05
Pam	CM	1.04845	4.52113e-08
Il13ra1	CM	1.04829	0.000989478
Relt	CM	1.04746	0.0109194
Gm17251	CM	1.0471	0.00111055
Ehbp1l1	CM	1.04707	7.27936e-06
Rpl23	CM	1.04706	3.83876e-06
Rapgef1	CM	1.04631	2.91898e-06
Parp3	CM	1.04509	6.48668e-07
Atp13a3	CM	1.04452	2.6659e-06
Rpain	CM	1.04256	2.91798e-05
Actn2	CM	1.04253	6.32539e-05
Nap1l1	CM	1.04226	2.59333e-05
Hspa4	CM	1.04143	3.17896e-05
Rps5	CM	1.04118	8.70943e-05
Utp14a	CM	1.04081	2.41145e-06
Ptbp2	CM	1.04054	3.13385e-07
Plin4	CM	1.04018	9.99883e-07
Pusl1	CM	1.03888	0.000553598
Rpl8	CM	1.03749	2.50429e-06
Abcb1b	CM	1.03741	0.000308154
Sp140	CM	1.03738	0.0022808
Mtfr2	CM	1.0365	0.0254389
Gm43915	CM	1.0357	3.99051e-06
Slc1a1	CM	1.03522	0.0107295
C130080G10Rik	CM	1.03517	0.00279993
Proser2	CM	1.03379	7.49832e-05
Fdx2	CM	1.03301	1.53931e-05
Nrp1	CM	1.03284	4.28718e-06
Stip1	CM	1.03237	0.000245114
Twnk	CM	1.03045	2.99953e-05
Gm45720	CM	1.03016	0.0289752
Npdc1	CM	1.03002	0.0155742
Celf2	CM	1.02985	2.00667e-07
Taf1c	CM	1.02964	0.000347708
Tars	CM	1.02919	0.000670345
Clns1a	CM	1.02853	1.55222e-05
Trnau1ap	CM	1.02827	6.07774e-05
Tasor2	CM	1.02695	3.50309e-07
G3bp1	CM	1.02692	4.11383e-07
Ttpal	CM	1.02645	0.000679924
Pnpla2	CM	1.02639	0.000124001
Gm17276	CM	1.02544	0.000357112
Tra2b	CM	1.02534	6.00286e-07
Zpr1	CM	1.02269	0.00059337
Mettl2	CM	1.02152	3.8113e-06
Dhx15	CM	1.01979	2.63082e-07
Svopl	CM	1.01949	0.0059687
Gm48084	CM	1.01949	0.00429768
Gm16175	CM	1.0193	0.000912303
Gm3848	CM	1.01908	5.44462e-06
Gss	CM	1.01905	5.08186e-05
Gm50020	CM	1.01873	1.91232e-06
Rtn4	CM	1.01788	0.00171708
Plekha4	CM	1.01787	0.00787305
Hnrnph2	CM	1.01746	3.51648e-06
Actn1	CM	1.01648	1.15646e-05
Smad5	CM	1.01549	2.79578e-06
Ccdc38	CM	1.01543	0.0018948
Lrfn4	CM	1.0154	0.00155027
Rps15a	CM	1.01505	2.09798e-06
Xpot	CM	1.01434	2.42978e-06
Seh1l	CM	1.01299	6.54806e-06
Hspd1	CM	1.01248	2.82024e-06
Gm5577	CM	1.01136	0.0162974
Gm17477	CM	1.01116	1.83709e-05
Gm49915	CM	1.01022	0.000258517
Ccdc86	CM	1.0098	0.000550175
Mtor	CM	1.00956	1.85252e-07
Morf4l2	CM	1.0094	3.21646e-06
Ankrd49	CM	1.00825	8.39877e-06
Slain2	CM	1.00825	0.000236029
Lmcd1	CM	1.00727	0.011406
Cct2	CM	1.0065	3.6751e-05
Usp36	CM	1.00496	1.0852e-06
Rpl27	CM	1.00379	2.89843e-05
Ddx54	CM	1.00372	0.000681992
Rps10	CM	1.00366	1.37063e-06
Taf1a	CM	1.00344	2.0475e-05
Impdh2	CM	1.00302	0.00243142
Rps25	CM	1.00285	2.47675e-05
Med10	CM	1.00065	0.00260844
Hspa9	CM	1.00043	2.06615e-06
Arfip1	CM	0.999501	0.0119183
Dnajc1	CM	0.999227	1.80174e-07
Col17a1	CM	0.998185	0.0239642
Farsa	CM	0.998112	1.82027e-06
Rlf	CM	0.997929	7.51072e-06
Btf3	CM	0.997247	5.21697e-06
Syncrip	CM	0.996913	2.26906e-06
Ipo5	CM	0.995757	6.21989e-06
Gm15485	CM	0.995639	0.000476188
Mpp3	CM	0.995356	0.000239396
Lhfp	CM	0.994059	2.41833e-06
Srxn1	CM	0.993813	0.000932568
Tmem186	CM	0.992999	8.8243e-05
Wdr3	CM	0.991584	0.000343026
Efhb	CM	0.991553	0.0265425
Papss2	CM	0.991257	0.00134752
Gtpbp4	CM	0.99103	1.67219e-06
Wdr83os	CM	0.990954	0.00108411
Irs2	CM	0.9907	0.0212661
Tsc22d2	CM	0.990695	2.55525e-06
Nrbp2	CM	0.990273	1.81568e-05
Pus7	CM	0.989761	6.89795e-07
Gm15934	CM	0.988117	2.83737e-05
Dync1li1	CM	0.98728	1.4812e-05
Umps	CM	0.987174	0.00760579
Slc5a3	CM	0.986524	0.000358031
Gtf2f2	CM	0.98602	2.03753e-06
Fads3	CM	0.985684	1.22849e-05
Xbp1	CM	0.985465	0.000970286
Pop1	CM	0.984662	0.00014818
Art3	CM	0.98461	0.0192327
Vkorc1l1	CM	0.984255	7.83888e-07
Rnf4	CM	0.98362	1.32833e-05
Banf1	CM	0.983343	0.00172405
Slc1a3	CM	0.98044	0.00784588
Kidins220	CM	0.980382	3.53933e-07
Cenpa	CM	0.980329	7.07491e-06
Sar1a	CM	0.979448	0.00172431
Pdss1	CM	0.9794	2.03618e-05
Sra1	CM	0.9791	6.59247e-05
Phkg1	CM	0.978281	1.55234e-06
Rps15	CM	0.978026	6.95011e-06
Snx5	CM	0.977848	3.68797e-06
Kcnq1	CM	0.97688	1.70245e-06
Ifrd1	CM	0.976252	5.73528e-05
Car11	CM	0.976058	0.0141859
Gm29139	CM	0.975529	0.00407799
BC024978	CM	0.975219	0.000156674
Eif4enif1	CM	0.975167	4.30997e-06
Ulk4	CM	0.974435	7.23515e-06
Tmem144	CM	0.974247	9.3808e-05
Erap1	CM	0.973337	3.22983e-05
Pabpc4	CM	0.97303	2.16089e-06
Nop10	CM	0.972608	3.8824e-05
Ovca2	CM	0.971605	0.012751
Armc6	CM	0.971422	0.000205711
Tbc1d15	CM	0.970858	0.000154803
Emg1	CM	0.970506	8.46955e-06
Dsc2	CM	-0.67567	6.14772e-05
Rps7	CM	0.96993	1.53681e-05
Cish	CM	0.969579	0.022264
Lap3	CM	0.968861	0.000942084
Metap2	CM	0.968352	2.6659e-06
Ifrd2	CM	0.968082	2.07415e-06
Med15	CM	0.967908	1.50745e-06
Snd1	CM	0.967876	5.44622e-07
Skint11	CM	0.966316	0.03833
Rgs1	CM	0.965088	0.00518762
Cdc42ep1	CM	0.964617	0.00202916
Gsdme	CM	0.964575	1.25706e-06
Kars	CM	0.964287	0.00122798
Kif26b	CM	0.963852	6.32805e-05
Trp53	CM	0.963284	4.45827e-06
Atxn10	CM	0.963255	1.25393e-06
Ccdc137	CM	0.963133	0.00191743
Brd2	CM	0.962662	4.03691e-06
Arf6	CM	0.962574	0.044549
Rabggtb	CM	0.961698	1.60505e-06
Srl	CM	0.961254	0.00161047
Foxn3	CM	-0.639055	6.8848e-05
Simc1	CM	0.961031	0.000701929
Rela	CM	0.960365	0.000270738
Klhl24	CM	0.959908	1.06239e-05
Gm17218	CM	0.959444	0.0249788
Ppp1cb	CM	0.958931	8.61757e-07
Supt16	CM	0.958285	1.10857e-06
Trim68	CM	0.954936	9.95105e-06
6430710C18Rik	CM	0.954919	0.00274492
Epdr1	CM	0.954626	6.39164e-05
Rps16	CM	0.951703	9.24141e-06
Scn5a	CM	0.951542	2.60905e-06
Eprs	CM	0.950116	8.42789e-07
Dvl1	CM	0.949997	8.23077e-06
Utp4	CM	0.949755	1.62995e-05
B3galt1	CM	0.949381	1.76866e-06
4931431B13Rik	CM	0.949142	0.0223657
Rps19	CM	0.949117	1.13015e-05
Fam189a2	CM	0.94801	0.000883561
Mrpl52	CM	0.947543	1.16921e-05
St6galnac2	CM	0.946094	0.00195232
Pgm2	CM	0.945259	0.000898474
Slc23a2	CM	0.944512	1.84851e-06
Dolk	CM	0.943955	0.000364992
Ninj1	CM	0.943602	0.00205464
Adap2	CM	0.943599	0.00395723
Wdr5	CM	0.942398	2.09793e-05
Nek7	CM	0.941827	3.71028e-06
Popdc3	CM	0.940664	1.62757e-05
Dyrk1a	CM	0.940048	1.71672e-06
Utp18	CM	0.939958	1.00726e-05
Auts2	CM	-0.666409	8.28037e-05
Rps4x	CM	0.939376	4.67177e-05
P4ha1	CM	0.938997	0.000797902
Hspb7	CM	0.938844	1.51702e-05
Rabgef1	CM	0.93782	2.26966e-06
Usp39	CM	0.935967	5.3282e-05
Mfge8	CM	0.935792	0.000159564
Il18bp	CM	0.935705	0.0111222
Rpl24	CM	0.934998	4.81804e-06
Rrn3	CM	0.934931	2.43068e-06
Pinx1	CM	0.934661	1.86559e-05
A430090L17Rik	CM	0.934481	0.000207757
Slc22a15	CM	0.934135	0.00231879
Mapk10	CM	0.933484	6.09873e-05
Nol12	CM	0.933418	0.00752599
Cers6	CM	0.933401	0.00211728
Trap1	CM	0.93259	1.99418e-06
Wdr1	CM	0.932284	0.00300128
Dancr	CM	0.932066	1.99096e-06
Nob1	CM	0.931407	8.86564e-06
Ubb	CM	0.930794	2.30509e-05
Casz1	CM	-0.678148	9.15622e-05
Lpin2	CM	0.930009	0.000209426
Eef1d	CM	0.93	7.43533e-05
1700095B10Rik	CM	0.929931	0.00424477
Ascc2	CM	0.928546	5.80956e-06
Myl12b	CM	0.928213	0.000123518
Ddah1	CM	0.927615	0.00985366
Rpl19	CM	0.927427	3.58409e-05
Calr	CM	0.926699	2.39368e-05
U2af1	CM	0.925593	3.90924e-06
Zfp292	CM	-0.661113	9.568e-05
Stxbp2	CM	0.92544	0.0477575
Rpl26	CM	0.925203	0.000176637
Anxa6	CM	0.924405	3.0582e-06
Ccdc25	CM	0.923914	0.00016808
R3hcc1l	CM	0.923329	1.05141e-06
Slc25a5	CM	0.922077	2.1828e-05
Thg1l	CM	0.921979	0.0291849
Anxa4	CM	0.921649	7.53051e-05
Notch3	CM	0.920696	0.00391207
Abcc3	CM	0.91998	0.0138674
Trpm7	CM	-0.679103	0.000101224
Ptgds	CM	0.919712	0.00187755
4833419F23Rik	CM	0.919209	0.0403551
Rpl37a	CM	0.918454	1.15004e-05
Snta1	CM	0.918251	0.00119977
Asxl2	CM	-0.696222	0.000106703
Rab7	CM	0.918233	0.000511258
Usp10	CM	0.918091	1.69488e-05
Nme1	CM	0.918075	4.63435e-05
Map4k3	CM	-0.64467	0.000110153
Srsf3	CM	0.917881	1.94122e-05
Ptpn13	CM	0.917778	0.000231204
Gbp6	CM	0.917632	0.0237842
Rpl36al	CM	0.916697	1.20288e-05
Tmem147	CM	0.91584	1.08663e-05
Usp53	CM	0.915339	5.32816e-06
Trmt6	CM	0.914908	0.00023178
Rps3a1	CM	0.914525	1.7902e-05
Ikzf2	CM	-0.686753	0.000117462
Rpl35a	CM	0.91433	0.000131802
Eif3a	CM	0.914024	2.51065e-06
Hyls1	CM	0.913561	0.00857354
Trub1	CM	0.913174	1.12507e-05
Med26	CM	0.912462	0.000172036
Ntmt1	CM	0.911713	5.58945e-05
Gm4651	CM	0.911557	0.000143048
Alpk2	CM	0.911463	1.42374e-05
Kif5b	CM	0.910345	5.40308e-06
Mat2a	CM	0.909161	2.27412e-05
Fyn	CM	-0.683335	0.000121254
Shb	CM	0.909013	4.23885e-05
Prg4	CM	0.90895	0.0373859
Tmco4	CM	0.90887	3.00047e-05
Atp7a	CM	0.907084	0.000764267
Lmod2	CM	0.907068	0.000303237
Angptl7	CM	0.907061	0.00285544
H13	CM	0.905803	4.90346e-06
Zbtb21	CM	0.905656	0.00368462
Psmd2	CM	0.905638	0.000845751
Gsto1	CM	0.90561	0.000449594
Psmg1	CM	0.904888	0.000225843
Chst3	CM	0.904745	0.00280201
D830024N08Rik	CM	-0.699911	0.000124001
Fam124a	CM	0.904631	0.00092214
Gtpbp6	CM	0.904042	0.000734197
Ddx31	CM	0.903312	4.9989e-05
Dgkz	CM	-0.680069	0.000125784
Bdp1	CM	0.902464	7.94374e-06
Exosc1	CM	0.90161	0.000171649
Lig3	CM	0.900631	8.43352e-06
Ablim1	CM	0.900263	1.78214e-06
Rassf1	CM	0.900232	2.56089e-05
Erlin1	CM	0.899628	4.08078e-05
Sf3b1	CM	0.898756	2.91189e-06
Nat10	CM	0.898721	4.18951e-05
Gm30085	CM	0.898689	0.0122776
Txlna	CM	0.898498	0.000199707
Fmnl2	CM	0.898474	2.65973e-06
Gng12	CM	0.89828	1.42827e-06
Rab20	CM	0.897777	0.000164363
4930578M01Rik	CM	0.89736	0.000149905
Dck	CM	0.897251	0.0214467
Lrrc10	CM	0.896941	0.0249559
Mapkap1	CM	0.896759	1.50745e-06
Nomo1	CM	0.896249	0.000278474
Micall1	CM	0.896223	7.63528e-05
Gpn2	CM	0.89619	0.00512518
Dgkd	CM	0.895991	8.29831e-06
Limd1	CM	0.895658	1.75129e-06
Hyal2	CM	0.894964	0.025214
Vmp1	CM	0.894467	1.25216e-05
Dis3	CM	0.893967	0.000180939
Mcmdc2	CM	0.89336	0.000797972
Atp6ap1	CM	0.8928	1.40265e-05
Odc1	CM	0.892329	0.00246078
Dab2ip	CM	0.892205	4.95705e-06
Gm5532	CM	0.89209	6.72533e-05
Nutf2	CM	0.891002	0.000119632
Abcf1	CM	0.890955	1.76429e-05
Gm48770	CM	0.890616	0.00071676
Fubp1	CM	0.890295	7.51943e-06
Gm49189	CM	0.890226	0.000130483
Kif5a	CM	0.888805	0.012017
1600020E01Rik	CM	0.888294	0.00012302
Rpl15	CM	0.888209	8.1216e-06
Dok7	CM	0.888208	0.000213044
Kpna1	CM	0.888121	0.000206905
Gm26788	CM	0.886789	2.84476e-05
Atf4	CM	0.88542	2.73095e-05
Pirt	CM	0.88539	6.07774e-05
Ccnl1	CM	0.885209	4.40521e-06
Wls	CM	-0.628562	0.000156989
Ubxn4	CM	0.883773	1.76276e-06
Phyhd1	CM	0.882843	3.16248e-06
Atp13a1	CM	0.882669	0.000122144
Setd6	CM	0.882024	0.00134745
Kcnq1ot1	CM	0.881625	5.4857e-05
Gm28501	CM	0.880754	3.13979e-05
Rbm3	CM	0.880608	1.77657e-06
Eif3e	CM	0.880327	4.30313e-05
1700025G04Rik	CM	0.879393	2.03753e-06
Esf1	CM	0.87939	9.55254e-06
Elk3	CM	0.879263	0.000118047
Gm15564	CM	0.878572	0.00956281
Bmyc	CM	0.878297	0.0216931
Utp15	CM	0.876535	0.000315302
Rpl34	CM	0.875481	0.000175131
Lmbr1l	CM	0.87514	0.000239191
Gm28229	CM	0.874872	0.0431045
Rab34	CM	0.874192	0.000828409
AI838599	CM	0.872515	0.0370145
Tmem62	CM	0.87224	0.00218656
Scamp2	CM	0.871827	5.53049e-05
Trmt61b	CM	0.871652	0.000544304
Tmem116	CM	-0.687948	0.000175428
Arhgef37	CM	0.870933	0.000233831
Rhbdf1	CM	0.870537	0.00252068
Heatr3	CM	0.870325	1.08268e-05
Dennd5b	CM	0.870166	4.36965e-06
Sptbn1	CM	-0.64277	0.000181109
Trp63	CM	0.870134	0.0219855
Rapgef2	CM	-0.67063	0.000184949
Actr6	CM	0.870019	0.000421727
Gm32027	CM	-0.687189	0.000187018
Rpl30	CM	0.869757	2.4434e-05
Nup210l	CM	0.868554	0.00153516
Cacnb2	CM	0.868529	2.72396e-06
Relb	CM	0.868305	0.0104139
Ewsr1	CM	0.868084	6.20779e-06
Fam71d	CM	0.868006	0.0489802
Tmem91	CM	0.867449	0.023188
Ulk3	CM	0.867263	0.00125379
Mfsd10	CM	0.866994	0.00999732
Mitf	CM	-0.677416	0.000196489
Atg13	CM	0.866122	1.56675e-05
Rbmxl1	CM	0.865967	0.00237837
Gm26901	CM	0.865754	0.000727506
Rexo2	CM	0.865412	1.1404e-05
Gm34868	CM	0.865194	0.000552763
Txnl4a	CM	0.865014	0.0103953
Plec	CM	0.864348	3.24649e-05
Huwe1	CM	0.864285	2.47115e-06
Sh3d19	CM	0.86427	0.00287345
Frmd5	CM	0.863626	0.034318
Slc9a3	CM	0.863593	0.0387597
Mical3	CM	0.863091	4.52471e-06
Trim24	CM	0.863088	6.43531e-06
Nmd3	CM	0.862112	2.47675e-05
Ppp2r5c	CM	-0.583007	0.000208853
Klb	CM	0.861425	0.0186665
Rarb	CM	-0.691765	0.000209426
Fgf2	CM	0.861151	4.09154e-05
Rbpms	CM	0.860957	3.24649e-05
Nup188	CM	0.860685	5.75412e-05
Lsg1	CM	0.860439	1.65997e-05
Eif3g	CM	0.860255	0.00473048
Chchd4	CM	0.860065	1.6186e-05
Dnmt3b	CM	0.859875	0.00956281
Naa80	CM	0.85958	0.00914085
Dusp27	CM	0.859414	0.00348926
Rpp14	CM	0.858905	0.000708673
Snhg9	CM	0.858846	0.000605606
Gm15787	CM	0.858747	2.56089e-05
Hjv	CM	-0.681561	0.000216358
Siah2	CM	0.858699	0.00412467
Eif3l	CM	0.858428	0.000215478
Cdk19	CM	0.857849	1.71384e-05
Hnrnpa2b1	CM	0.857736	2.85233e-05
Tgs1	CM	0.857634	1.94318e-05
Filip1	CM	0.857359	0.00278457
Cwf19l2	CM	0.856616	1.05718e-06
Rbm28	CM	0.855445	2.73163e-06
Ptges3	CM	0.855104	2.23867e-05
Prmt5	CM	0.854051	0.000263366
Arhgap32	CM	-0.661636	0.000225843
Hipk2	CM	0.853319	1.37063e-06
Cad	CM	0.853228	0.00663947
Lsm2	CM	0.852988	0.00152333
Mrpl17	CM	0.852806	0.00045333
Yars	CM	0.852508	2.55802e-06
Eif3d	CM	0.852472	0.00388147
Larp1	CM	0.852227	1.5112e-06
Sorbs1	CM	0.852201	3.9748e-06
Zfp317	CM	0.852091	3.96351e-05
D430042O09Rik	CM	-0.690329	0.000234119
Ddx50	CM	0.851168	2.64159e-06
Rpl18	CM	0.85081	4.67855e-05
Ddx5	CM	0.850324	0.000280832
Znfx1	CM	0.850073	0.000117716
1700119I11Rik	CM	0.849719	0.00360233
Ociad1	CM	0.849612	1.13513e-05
Kpnb1	CM	0.849583	9.20281e-05
Nfkbia	CM	0.849549	0.0225798
Myo18b	CM	0.849317	0.000566986
Ascc3	CM	0.848586	3.17279e-06
Fkbp4	CM	-0.690998	0.000245114
Serbp1	CM	0.848313	6.48292e-06
Rpl7	CM	0.848027	0.000144517
Gcsh	CM	0.847825	0.00857882
Ptpn14	CM	-0.630814	0.000250621
Emc6	CM	0.847771	0.000898474
Sntb1	CM	0.847047	0.0139078
Ap1s2	CM	0.846371	0.000214581
Amn1	CM	0.845709	2.67017e-05
Ndel1	CM	0.844635	1.07978e-05
Adssl1	CM	-0.664956	0.000254766
Eif2s3x	CM	0.844625	0.000112286
Unkl	CM	0.844578	0.00042555
Rorc	CM	0.843975	0.000392489
Gm6225	CM	0.842498	0.00279993
Gm12002	CM	0.842018	0.011042
Ercc8	CM	0.840716	0.000318949
Pno1	CM	0.839354	0.0200504
Pcbp4	CM	0.839232	7.96945e-05
Frrs1	CM	0.838559	0.000621057
Gm43190	CM	0.838388	0.00038925
Smarca4	CM	0.837856	7.20061e-06
Ywhag	CM	0.837705	9.60183e-05
Il6st	CM	0.837355	2.28272e-05
Ppa1	CM	0.837199	0.000217629
Gatad2a	CM	0.837028	0.000123138
Naa50	CM	0.836753	0.000256899
Rbm18	CM	0.836199	4.06759e-05
Slc25a39	CM	0.835789	0.000362381
Grhl1	CM	0.835226	0.0112043
Pkp2	CM	0.83516	1.58527e-05
A930028N01Rik	CM	0.835032	0.000285932
Urb1	CM	0.834502	0.000112164
Polr3e	CM	0.83415	0.000133572
E2f4	CM	0.834141	0.000173392
Gm43000	CM	0.833281	0.0291849
Exosc5	CM	0.832299	0.0150898
Supt6	CM	0.832108	1.0428e-05
Gm36328	CM	0.831425	0.00789342
Nubp1	CM	0.83139	0.00355053
Pcmtd1	CM	-0.657404	0.000286203
Plpp3	CM	0.831241	0.000147876
1700084C06Rik	CM	-0.69076	0.000288843
Rad23b	CM	0.831084	1.23265e-05
Fastkd2	CM	0.83092	0.000219607
Rcc1l	CM	0.830695	1.79987e-05
Rint1	CM	-0.672227	0.00029562
Dnah17	CM	0.830657	0.0108629
Sdc2	CM	0.830365	0.000692736
C920021L13Rik	CM	-0.686415	0.000302666
Magi2	CM	-0.614699	0.000302666
Amotl1	CM	0.830213	0.00114202
Crat	CM	-0.618122	0.000303718
Ddx18	CM	0.829469	2.7963e-05
Wdr61	CM	0.829429	8.22042e-05
Rrp7a	CM	0.828855	0.0135689
Zfp598	CM	0.8288	0.000266891
Fez2	CM	0.828736	0.000207757
Atp11a	CM	-0.671826	0.000313669
Mtpn	CM	0.828406	0.000458376
Cobl	CM	0.82822	0.00534634
Gab1	CM	-0.612473	0.00031725
Stoml2	CM	0.827787	0.00461979
Scarb2	CM	0.827208	2.05202e-05
Schip1	CM	0.827065	4.57515e-05
Sptssa	CM	0.82691	0.000765991
M6pr	CM	0.825731	0.000478617
Surf2	CM	0.825662	0.000541315
Vps13c	CM	0.824539	3.49332e-06
a	CM	0.824419	9.38901e-05
Gemin5	CM	0.824407	6.70249e-05
Map3k20	CM	0.824365	0.00025261
Wdr38	CM	0.824098	0.00127674
Nacc2	CM	0.824015	2.42322e-05
Ift81	CM	-0.675855	0.000339776
Mpp6	CM	0.822271	2.79916e-05
Rpl7l1	CM	0.822194	0.000121704
Xpo5	CM	0.821331	0.000389192
St13	CM	0.821277	0.000140515
Rprd1b	CM	0.821003	0.000216091
Coq10b	CM	0.820224	9.95105e-06
Rbms1	CM	-0.598178	0.000347606
Srfbp1	CM	0.820063	0.000115161
Prkce	CM	0.819944	2.58773e-06
Gm9934	CM	0.819029	0.00189896
Polr3d	CM	0.817889	6.43217e-05
Tm9sf4	CM	0.817671	5.64153e-06
Gm5493	CM	0.817545	0.0273283
Eea1	CM	0.817365	4.27291e-06
Thada	CM	0.816892	5.45402e-06
Hs6st1	CM	0.81682	0.00177812
Ip6k3	CM	0.81678	8.29077e-05
Ube2j1	CM	0.816423	5.96205e-05
Inpp4b	CM	0.816297	0.00013015
Gm49417	CM	0.815343	1.99102e-05
Isy1	CM	0.815217	0.000160547
Rps11	CM	0.815176	0.000122434
Gm35166	CM	0.815052	0.0104542
Snrpd1	CM	0.814784	0.00103291
Rnf207	CM	-0.579783	0.000366623
Pgam5	CM	0.814703	7.46579e-05
Pde1c	CM	0.814359	1.76304e-05
Git1	CM	0.8138	0.00520992
Rbm34	CM	0.813597	0.000357998
Mfsd11	CM	-0.682804	0.000380024
Mhrt	CM	-0.602139	0.0003827
Srpk1	CM	0.813105	8.96611e-06
Ino80	CM	0.812671	4.44829e-06
Aars	CM	0.812122	7.52873e-05
Dock5	CM	-0.643806	0.000387054
Ndor1	CM	0.811725	0.000828409
Pdia6	CM	0.810396	0.00542855
Gm49336	CM	0.810108	1.54691e-05
Sh2d4a	CM	0.809738	0.00111729
Adat1	CM	0.809171	3.58409e-05
Psmg2	CM	0.808912	1.49146e-05
Hivep3	CM	0.808574	1.16302e-05
Ptges2	CM	0.80807	0.00105161
Pomt2	CM	0.806971	0.00035268
Rbm20	CM	-0.609181	0.00040697
Eif6	CM	0.806805	0.00894586
Rnmt	CM	0.805639	0.000119489
Zfp330	CM	0.805404	0.00186534
Gm26873	CM	0.805324	0.00340633
Afg3l2	CM	0.803822	6.81926e-06
Txn2	CM	0.803481	3.73706e-05
Gcn1	CM	0.802643	1.84609e-05
Naa15	CM	0.802158	1.23475e-05
Park7	CM	0.801749	2.84442e-05
Psmd11	CM	0.801397	0.000120744
Smyd4	CM	-0.654673	0.000428551
Gspt1	CM	0.800619	1.85345e-05
Srsf6	CM	0.80046	1.96768e-05
Usp31	CM	0.800447	4.63435e-05
Gm47962	CM	0.799832	0.00375219
Ddx23	CM	0.79925	0.000138801
Slc41a1	CM	-0.685309	0.000440611
Cabp4	CM	0.799193	0.0346182
Pign	CM	0.799024	1.5996e-05
Ddx51	CM	0.798731	0.0128458
Slc35a4	CM	0.798061	0.0050587
Sirt5	CM	-0.657564	0.000447938
5430431A17Rik	CM	-0.678031	0.000448284
Phykpl	CM	0.797938	2.99472e-05
Atp6v1b2	CM	0.797654	0.000208083
E2f3	CM	0.797197	6.25409e-05
Col11a2	CM	0.796755	0.0487544
Kremen1	CM	0.79671	0.000119489
Pus3	CM	0.79652	0.000619641
Nup153	CM	0.796065	8.66994e-05
Zfp672	CM	0.795831	1.18015e-05
Kpna4	CM	0.795816	0.000278295
Strap	CM	0.79469	0.00122683
Pakap-1	CM	0.794605	0.00102335
Ptger1	CM	0.792919	0.0437159
Plscr5	CM	-0.618209	0.000459509
Smg1	CM	0.792878	0.000166956
Yipf3	CM	0.792138	0.00118015
Ppie	CM	0.791951	0.00335544
Osbpl9	CM	0.791367	5.70397e-06
Erh	CM	0.791323	0.000309776
Gm13389	CM	0.79057	0.00511668
Rplp1	CM	0.790229	0.000597259
Eif5b	CM	0.788936	4.79104e-05
Ran	CM	0.788482	0.00321241
Gnrh1	CM	0.787951	0.0358345
Extl3	CM	-0.647891	0.000495317
Dnajc11	CM	0.787838	2.08982e-05
Eif4g2	CM	0.787509	7.21131e-06
Gm3587	CM	0.787191	0.000600812
Rps21	CM	0.786857	4.78627e-05
Senp6	CM	0.786692	1.47799e-05
Stn1	CM	0.785932	4.66805e-05
Elp1	CM	0.785645	1.53215e-05
Itgb6	CM	0.785416	0.000828409
Foxk2	CM	0.785222	3.33024e-05
Cyb5b	CM	-0.588838	0.000520159
Lamb1	CM	-0.682431	0.000520304
Anks1	CM	-0.689259	0.000529145
Tpt1	CM	0.785126	0.000110919
Ube4a	CM	-0.629903	0.000533038
Zfpm2	CM	-0.563119	0.000539768
Bmpr2	CM	0.784179	1.12704e-05
Ergic1	CM	0.783051	4.76358e-05
Rps13	CM	0.782351	5.04111e-05
Ahctf1	CM	0.782219	9.65327e-06
Matr3	CM	0.780698	1.72298e-05
Gm43329	CM	0.780013	0.034881
Vars2	CM	0.78	0.00175219
Polr1a	CM	0.779911	1.41278e-05
Prorp	CM	0.779888	0.0001732
Samm50	CM	0.779514	1.07709e-05
Uckl1	CM	0.779318	0.000203036
Cdc40	CM	-0.636913	0.000555072
Timm10	CM	0.779046	0.000358569
Nsmf	CM	0.77888	0.000710752
Pum1	CM	0.778103	1.70787e-05
Gm50071	CM	0.77744	0.00291405
Ttpa	CM	0.776218	0.0296246
Gm12298	CM	0.775414	0.0101991
Zcchc7	CM	0.774941	2.84107e-06
Htt	CM	0.774419	1.5671e-05
Clcn3	CM	-0.632391	0.000574473
Esyt2	CM	0.774393	3.60343e-06
Tuba1b	CM	0.774027	0.0078997
Ptpn23	CM	0.772766	0.00784389
Tshz1	CM	0.772558	9.15172e-05
Scaf4	CM	0.772315	5.71807e-06
Kat2a	CM	0.772066	0.00228003
Arhgap6	CM	-0.585145	0.000596117
Eif4b	CM	0.771761	3.27731e-05
Senp5	CM	0.771647	7.50375e-06
Pak1ip1	CM	0.770856	0.000539808
Mlxipl	CM	0.770613	2.44502e-05
6430548M08Rik	CM	0.770113	0.0040096
Slk	CM	0.770011	9.96987e-05
Zfp661	CM	0.769677	0.04623
Chka	CM	0.769623	0.00012707
Bmt2	CM	-0.650049	0.000610064
Kbtbd12	CM	-0.543739	0.000614609
Mrpl20	CM	0.769427	0.000274653
Mtpap	CM	0.768807	3.64916e-05
Zcchc9	CM	0.768719	0.000122144
Cenpp	CM	-0.618762	0.000618663
Iqgap1	CM	0.768456	4.64262e-05
Gfod1	CM	0.768298	0.000553034
Sp2	CM	0.768259	0.000488214
Champ1	CM	0.767842	0.000905877
Ldlrad2	CM	0.767615	0.00713106
Rnf44	CM	0.767564	0.000128926
Sun2	CM	0.767385	2.47675e-05
St5	CM	-0.657003	0.00062294
Taf5l	CM	0.767015	0.000129165
Slmap	CM	0.766547	0.000718283
Pip5k1b	CM	-0.637176	0.000625533
Rpl10	CM	0.765951	0.000834442
Nr2c2ap	CM	0.765623	0.00225803
Poldip2	CM	0.765464	0.000125257
Nol4l	CM	0.765371	0.0414978
Stk19	CM	0.765054	0.000408159
Ifitm2	CM	0.765048	0.0101844
Atxn7l1os2	CM	0.765007	0.00381092
Rap1a	CM	0.764154	1.01489e-05
Cryzl1	CM	-0.627247	0.000645475
Trafd1	CM	-0.600168	0.000649087
Phf14	CM	-0.513848	0.000651356
Gm26885	CM	0.763927	0.000873604
Gm47272	CM	0.763242	0.00603063
Zdhhc18	CM	0.763037	0.0015185
Gars	CM	0.762696	0.000434945
Arih1	CM	0.762647	3.60758e-05
Aldh6a1	CM	-0.615435	0.000672343
Rcc2	CM	0.762311	0.000139195
Gigyf2	CM	0.76189	5.73214e-06
Tfb2m	CM	0.761856	0.000718885
1110019D14Rik	CM	-0.591888	0.000681122
Cd80	CM	0.761822	0.00554944
Dipk2a	CM	0.761795	0.00146457
Snu13	CM	0.761117	0.000874606
Cep170b	CM	0.760827	0.0160612
Herpud2	CM	0.759448	0.000228174
Thap12	CM	0.758742	0.00068715
Pdap1	CM	0.758626	0.0019577
4933412E12Rik	CM	0.757969	0.0419622
Abhd11	CM	0.757734	0.000195729
Kcnd2	CM	0.757371	5.81197e-06
2700062C07Rik	CM	0.757128	0.00322749
Mrps10	CM	0.756307	3.57524e-05
Patl1	CM	0.756244	0.0418559
Ophn1	CM	0.755493	1.44569e-05
Tardbp	CM	0.755083	1.05832e-05
Bsdc1	CM	0.75494	0.000413213
Rpl23a	CM	0.753867	0.000139591
Aamp	CM	0.753684	0.000253461
Pola1	CM	-0.684814	0.000719668
Nsa2	CM	0.75329	0.000228174
Prdm15	CM	0.753261	0.000626905
Trmt2a	CM	0.753011	0.000411983
2610020C07Rik	CM	0.752448	5.82826e-06
Nsun4	CM	0.752315	0.000240845
Abcf2	CM	0.751765	0.00154938
Hbs1l	CM	0.75095	1.92211e-05
Adss	CM	0.750935	0.000173392
Lnpep	CM	0.750818	1.5996e-05
Cables2	CM	0.750715	0.015005
Brpf3	CM	0.750461	0.000161251
Strn3	CM	0.74957	5.05225e-05
Nfx1	CM	0.749454	9.49742e-06
Rars	CM	0.749128	0.000575616
Camk2d	CM	0.748326	6.76966e-05
St6galnac6	CM	-0.605222	0.000765204
Inip	CM	0.748149	0.000571459
Ogfrl1	CM	0.748141	0.00456425
Tmem164	CM	-0.590301	0.0007721
Lrrc1	CM	-0.698941	0.000775492
Tns3	CM	-0.666206	0.000775492
Nfkbib	CM	0.747764	0.0370861
Smcr8	CM	0.747665	0.0481847
Mcrs1	CM	0.747587	0.000822546
Tmem175	CM	-0.563816	0.000786496
B230369F24Rik	CM	-0.697752	0.000792313
Fbxo28	CM	0.746647	7.71218e-05
Fam104a	CM	0.746644	8.92329e-05
Nvl	CM	0.746479	3.50811e-05
Hnrnpc	CM	0.746383	2.03917e-05
Nudt3	CM	-0.521126	0.000804594
Uba1	CM	0.746235	8.35137e-05
Kri1	CM	0.746198	0.000124707
Prelid3b	CM	0.746145	0.0127432
Mapk14	CM	-0.579028	0.000813965
Atp6v0a1	CM	-0.570525	0.000817228
Sulf1	CM	0.745796	0.0373905
Rnf10	CM	0.74501	4.56635e-05
App	CM	0.744594	0.00187755
Tmem246	CM	-0.629506	0.000827385
Ube2v2	CM	0.744311	2.89843e-05
Rpl21	CM	0.743703	2.64717e-05
Lmnb2	CM	0.743636	0.0403551
Rsl24d1	CM	0.742701	0.00642531
Gm15558	CM	0.742292	0.00063144
Dixdc1	CM	-0.611842	0.000830294
Agfg1	CM	0.742248	6.48655e-05
Ebna1bp2	CM	0.742009	0.0041429
Eif4h	CM	0.741928	8.45933e-05
Foxk1	CM	0.741774	5.11742e-05
Tln1	CM	0.741404	0.000368506
Ppp1r10	CM	0.741257	5.26402e-05
Letm2	CM	-0.556765	0.00084702
Chordc1	CM	0.741256	0.0021569
Nol11	CM	0.741143	0.000128436
Wdr20	CM	0.740901	2.50842e-05
Gm11250	CM	0.740267	0.0491974
Cd47	CM	-0.612579	0.000869651
Wdr44	CM	0.740019	8.33676e-05
Fut8	CM	-0.563778	0.00087161
Tpp2	CM	0.739894	4.13841e-05
Slit2	CM	0.738755	0.00648202
Myh9	CM	0.73731	0.000269274
Anp32b	CM	0.736703	0.00216414
Gps1	CM	0.736644	0.00111028
Celf1	CM	0.736518	2.08234e-05
Dmxl2	CM	-0.608097	0.000880809
Fam98a	CM	0.736062	0.000385773
Pdcd7	CM	0.735997	0.0150498
Hectd2os	CM	0.735514	0.00146529
Eif4a3	CM	0.734743	0.00405956
Nufip1	CM	0.733774	0.000632983
Cog5	CM	-0.527571	0.000905691
Gpat4	CM	0.733526	0.00208249
Nampt	CM	0.732624	0.00635471
Nanos1	CM	0.73252	0.0162822
Psme2	CM	0.732444	0.0242244
Fbxo9	CM	-0.530879	0.000910685
Ube2s	CM	0.731596	7.68884e-05
Rars2	CM	0.731493	8.05905e-05
Pgm1	CM	-0.610844	0.000917604
Galns	CM	0.731439	0.00208272
Kcnj13	CM	0.731069	0.000544304
Inpp5b	CM	-0.668957	0.000921152
Gm28403	CM	0.730829	0.00569286
Ciapin1	CM	0.730506	2.39648e-05
Ddx24	CM	0.730128	0.000248685
Dph1	CM	0.729903	0.00208272
AI597479	CM	0.729868	0.00673812
Mgst1	CM	0.729255	0.00135551
Zfp146	CM	0.729021	0.00136457
Zfp143	CM	0.728692	0.000118047
4933407K13Rik	CM	0.728399	0.0355852
Csf2ra	CM	0.728189	0.000976418
Eif2a	CM	0.727717	4.57553e-05
Nup54	CM	0.727095	0.00149448
Tsen2	CM	0.725358	0.000218278
Kcnab1	CM	0.725118	0.045535
Get4	CM	0.725027	9.86586e-05
Adamts2	CM	0.724681	0.00321122
Nkapd1	CM	0.724278	0.00782729
Dmac1	CM	0.724225	0.012751
Sirt3	CM	-0.614722	0.000956098
Wipi1	CM	-0.651819	0.000964834
Nsun5	CM	0.723971	8.39077e-05
Fblim1	CM	-0.601498	0.000973735
Pdpk1	CM	0.723964	6.0191e-05
Prrc2a	CM	0.723894	0.000175543
Slc22a5	CM	-0.580346	0.000976418
Zbtb11	CM	0.723632	9.20281e-05
Slc36a2	CM	-0.63305	0.000984987
Mpp7	CM	0.723622	1.80173e-05
Capzb	CM	0.723219	0.000239606
Hras	CM	0.722976	0.0117532
Rab12	CM	0.722833	6.37404e-05
Pkn1	CM	0.722826	6.61656e-05
Pcyt2	CM	-0.53022	0.00101752
C2cd2	CM	0.722207	9.11743e-05
Rcor3	CM	-0.60917	0.00102317
Ddx11	CM	0.722052	0.0386497
Pex2	CM	-0.688549	0.00102607
Actr1b	CM	0.72147	0.00131893
Sash1	CM	-0.696516	0.00103172
Zfp451	CM	0.720366	4.24636e-05
4932441J04Rik	CM	-0.641604	0.00103291
Lamc1	CM	0.720308	0.000280315
Dyrk2	CM	0.719945	0.00501845
Kif13a	CM	-0.547906	0.00103866
Mafg	CM	0.719862	3.96741e-05
Gm36279	CM	0.719568	0.000681992
Baiap2	CM	0.718583	0.0230688
Pts	CM	-0.56956	0.00105406
Cox19	CM	0.718236	0.00027545
Prune2	CM	-0.667361	0.0010596
Cdkl5	CM	-0.570908	0.00106489
Mpp5	CM	0.717749	1.94318e-05
Plin5	CM	0.716701	0.00560958
Csnk2a2	CM	0.716092	2.86656e-05
Itgad	CM	0.715077	0.00774442
Perm1	CM	-0.609262	0.00108038
Ppp3cc	CM	0.714524	3.56132e-05
Tex30	CM	0.714336	0.0162822
Kctd8	CM	0.714197	0.000261845
Supt5	CM	0.713542	9.31891e-05
Pcbp1	CM	0.713406	0.00525644
Mgrn1	CM	-0.557509	0.00110397
Sorbs2	CM	0.712689	0.000374638
Phf5a	CM	0.711927	0.000920872
Pcdh7	CM	0.711616	2.12549e-05
Trim72	CM	0.709921	0.000362864
Leo1	CM	0.709702	0.0364398
Spaca6	CM	0.709515	0.00368056
Srsf7	CM	0.709362	1.26125e-05
Svil	CM	0.709062	8.83071e-05
Rab5a	CM	0.708535	0.000133931
Hacd1	CM	0.708239	0.00142992
Ascl4	CM	0.708013	0.000836539
Ext1	CM	-0.510091	0.00112774
Cntn5	CM	-0.687097	0.00113522
Acbd5	CM	-0.556798	0.00113801
Dkc1	CM	0.707997	0.00334681
Nckap1	CM	0.707769	9.20281e-05
AI837181	CM	0.707579	0.0367333
Slco3a1	CM	-0.510709	0.00114217
Pmpcb	CM	0.707506	0.00217439
Gm48855	CM	0.707242	0.00140899
Pdgfrl	CM	0.707045	0.00311197
Diaph1	CM	0.707026	0.000117637
Neat1	CM	0.70695	2.25059e-05
Smarcc1	CM	0.7059	0.000153468
Slc25a33	CM	0.705298	0.00461996
Setdb2	CM	0.704364	0.012751
Mgat5	CM	-0.625011	0.00118324
Itgb1bp1	CM	0.70373	0.00352877
Nudt13	CM	0.703143	3.15554e-05
Kctd13	CM	0.702498	0.00563998
Asb15	CM	-0.634277	0.00119045
Mllt11	CM	0.702425	0.00865961
Elob	CM	0.7021	0.000777148
Pkig	CM	-0.620453	0.00120051
Klf13	CM	0.701295	0.00118657
Drap1	CM	0.701244	0.00301078
Metap1	CM	0.700701	0.000454678
Nav2	CM	0.700465	0.000127238
Gm31718	CM	0.700265	0.0361174
Isyna1	CM	0.699646	0.0156864
Ube2d3	CM	0.698752	0.000325383
Fryl	CM	0.698642	1.29263e-05
Ppm1b	CM	0.698443	0.000247064
Ap1m1	CM	0.69801	0.0012783
Dcun1d5	CM	0.697842	4.96877e-05
Mios	CM	0.697635	0.000317602
Msrb3	CM	0.697102	0.000683551
Stx6	CM	0.696592	0.000636606
Cpsf1	CM	0.695983	0.00448266
Aff4	CM	0.69595	0.00018774
Ogfr	CM	0.695708	0.029964
Plekhg1	CM	-0.68212	0.00126402
Itsn1	CM	-0.493006	0.00127468
Hmgn1	CM	0.695629	0.00051101
Dcun1d3	CM	0.695489	0.000416386
Gfer	CM	0.695379	0.000342681
Arfrp1	CM	0.695099	0.000134419
Lyrm4	CM	0.695063	0.000728812
Rnf19a	CM	0.694647	0.00019182
Emsy	CM	0.694119	4.42004e-05
Znrf1	CM	-0.542068	0.00130516
Copg2	CM	-0.518045	0.00130755
Hdgf	CM	0.69405	0.000208273
Mcfd2	CM	0.693927	0.00248352
Ppp1r15a	CM	0.693829	0.0211105
Gm26910	CM	0.693567	0.012391
Ak3	CM	-0.626659	0.00132493
Kansl2	CM	0.692726	2.04249e-05
Mlh3	CM	-0.680746	0.00133903
Clint1	CM	0.692689	4.00716e-05
Gid4	CM	0.692487	0.00241191
Taf2	CM	0.692413	0.000281041
Pnpt1	CM	0.692286	0.000146418
Czib	CM	0.691959	0.000222165
Zfp207	CM	0.691916	8.4972e-05
Eml4	CM	0.691895	0.000260304
Rp9	CM	-0.554036	0.0013607
Rbm7	CM	0.691503	0.000700066
Manea	CM	-0.556971	0.00136457
2510002D24Rik	CM	-0.519492	0.00136621
Fcf1	CM	0.690729	0.00118365
Tnrc6c	CM	-0.501219	0.00137171
Mrpl32	CM	0.690641	0.00354065
Gas2l1	CM	0.690508	0.0193404
Ilf2	CM	0.690362	0.000156989
Rbpms2	CM	-0.576109	0.00138022
Scarf1	CM	-0.518491	0.00139468
Lrrc4	CM	0.689776	3.55668e-05
Hist1h2bc	CM	0.689474	0.0144911
Gm15345	CM	0.689224	0.00300015
Tpgs2	CM	0.688934	0.0186677
Tbc1d25	CM	0.688805	0.00651915
Slc22a4	CM	0.688532	0.000252731
Zfr	CM	0.688089	2.17492e-05
Rnft1	CM	0.687632	0.00020188
Dhx32	CM	0.687404	0.00130147
Oxsr1	CM	0.686274	0.00283252
Ntn1	CM	-0.571764	0.00143392
Nadk	CM	0.685268	7.83618e-05
Glud1	CM	-0.604189	0.00143626
Tmem11	CM	0.684909	0.000133799
Hnrnph1	CM	0.684865	6.28409e-05
Atxn3	CM	0.684755	0.00098091
Ndufaf4	CM	0.684687	7.41545e-05
Ttll4	CM	0.683994	2.98132e-05
Lims1	CM	-0.696352	0.00145827
Asb4	CM	0.683543	0.0215262
Gm50163	CM	0.683369	0.000727464
Tars2	CM	0.683317	0.00035268
Rps3	CM	0.683072	0.00665569
Ube3c	CM	0.682904	5.44326e-05
Ly6c1	CM	0.68278	0.00826922
Prkdc	CM	-0.547074	0.00147144
Bmper	CM	0.682709	0.0169417
Adarb1	CM	0.682578	0.000254766
Pitrm1	CM	0.681624	0.000711018
Rab4b	CM	0.681398	0.00231879
Nmrk2	CM	0.681378	0.000975733
Arhgef1	CM	-0.577295	0.00150565
Insr	CM	0.681001	0.000151363
Foxp1	CM	-0.499552	0.00150819
Bms1	CM	0.680732	0.000880255
Terf1	CM	-0.658733	0.00151274
Scrn3	CM	-0.643969	0.00151317
Eif3i	CM	0.680088	0.0119625
Cd3eap	CM	0.680072	0.0041308
Slc25a37	CM	0.679487	0.000256031
Magi3	CM	-0.524509	0.00152343
Cdh2	CM	0.679268	2.73095e-05
Mthfs	CM	-0.630535	0.00153119
Arpc5	CM	0.679215	0.000905961
Hnrnpdl	CM	0.679166	2.42246e-05
Hsf1	CM	0.678692	0.000804928
Ppp4r2	CM	0.678468	4.75839e-05
Lman2	CM	0.678458	0.00177511
Cops8	CM	0.677708	0.000751407
Rhot1	CM	0.67724	3.00352e-05
Rbm12b1	CM	0.677001	0.017127
Nudcd1	CM	0.676404	0.00198111
Dnajc2	CM	0.676132	0.00145546
Nt5m	CM	0.676106	0.00292292
Qtrt2	CM	0.675829	8.10042e-05
Dhx9	CM	0.675754	0.00113905
Rab11b	CM	0.675579	0.00014547
Nubpl	CM	-0.587532	0.00164263
Prpf39	CM	0.675338	4.95817e-05
Tcp11l1	CM	-0.603362	0.00165898
Poglut2	CM	0.675237	0.0031436
Drg2	CM	0.675219	0.00527423
Fam49b	CM	0.675113	0.000133232
Elp3	CM	0.674333	0.00047213
Adpgk	CM	0.674187	0.000582956
Dnajc27	CM	0.673486	0.00507996
Cmpk1	CM	0.673328	0.000210011
Slc9a8	CM	0.67283	7.83618e-05
Luc7l	CM	0.672184	2.29192e-05
Nme2	CM	0.671823	4.76097e-05
Eif4g1	CM	0.671712	5.65564e-05
Mapk1ip1l	CM	0.671248	0.000362864
6230400D17Rik	CM	0.670992	0.000326357
Zfp599	CM	0.670474	0.0112701
Cpsf2	CM	0.670215	0.0021206
Gan	CM	0.669793	0.00131702
Sgsm2	CM	-0.656794	0.0017666
Gm37768	CM	0.669678	0.000192892
Gm15178	CM	0.66963	0.035905
Rnf220	CM	0.669513	0.000726922
Ptprm	CM	-0.499753	0.00178467
Irak1	CM	0.669089	0.000209522
Kptn	CM	-0.55458	0.00181049
Gm16279	CM	0.66906	0.0043024
Mrpl21	CM	0.669058	0.00127548
Twistnb	CM	0.668842	0.0111855
Gm43948	CM	-0.58739	0.00183032
Mfsd4a	CM	0.668779	0.00021286
Eif1ad	CM	0.668697	0.0187304
Csnk1a1	CM	0.668262	0.000125427
Plekha6	CM	-0.600088	0.0018604
Chchd1	CM	0.668132	0.00150793
Mthfd1	CM	0.667928	0.000215824
Shq1	CM	0.667858	0.00186735
Uprt	CM	0.66707	0.0377246
Tfdp1	CM	0.666795	0.000793275
Eml2	CM	-0.604589	0.00187997
Foxn2	CM	0.666231	0.00542844
Ncoa5	CM	0.665755	9.66607e-05
Igf1r	CM	0.665537	9.03229e-05
Ubxn7	CM	0.665496	0.000222207
Surf6	CM	0.665301	0.0234805
Fbxo30	CM	0.664871	0.00212659
Psma3	CM	0.664473	9.0477e-05
Cd44	CM	0.66404	0.0131142
L2hgdh	CM	0.663926	0.00278457
Yars2	CM	0.663811	0.0122685
Focad	CM	0.663544	0.000111556
Ssb	CM	0.663275	0.000121704
Lipe	CM	-0.63274	0.00195045
Smarcd3	CM	-0.616493	0.00195045
Rab3gap2	CM	0.663257	0.000193247
Nfya	CM	0.663249	0.00335078
Chchd7	CM	-0.550617	0.0019577
Cd164	CM	0.662939	0.00405549
Mtus1	CM	-0.633906	0.00196716
Gm37494	CM	-0.522796	0.0019706
Fam57b	CM	-0.694488	0.0019755
Wsb2	CM	0.662498	0.00846665
Pgd	CM	0.66239	0.0158678
Rps6ka3	CM	0.661623	0.00051101
Suclg2	CM	0.661407	3.7104e-05
Rps6kb1	CM	0.660833	6.84517e-05
AC160336.1	CM	0.660797	0.0242244
2900076A07Rik	CM	-0.66141	0.00201574
Rmdn2	CM	-0.60938	0.00201966
Ddx1	CM	0.660566	0.000315258
Wars	CM	0.660482	0.0106397
2310022B05Rik	CM	0.660406	0.00811907
Adamtsl5	CM	0.660375	0.000484089
Naa40	CM	-0.455758	0.00205698
Efl1	CM	0.66035	0.000255831
Gata6	CM	0.660218	0.00339087
4930556N13Rik	CM	-0.6674	0.00208056
Zfp869	CM	0.660115	0.000147043
Ltbp3	CM	0.660043	0.0114984
Eloc	CM	0.659807	0.000504001
Fam120a	CM	0.659616	0.000269773
Lin37	CM	0.659108	0.0117275
Hspa5	CM	0.659053	0.000232209
Gmeb2	CM	0.658129	0.00031361
Tsen15	CM	0.657097	0.00245034
Golga7	CM	0.656952	0.00244396
Stap2	CM	0.656803	0.0303918
Hnrnpf	CM	0.656737	0.000264584
Ttc5	CM	-0.682193	0.0021206
Mcl1	CM	0.656628	0.000324323
Zfp3	CM	-0.605503	0.00212168
Rpf1	CM	0.656538	0.00995107
Gm12940	CM	0.656184	0.00167022
Fus	CM	0.65568	6.21414e-05
Slc47a1	CM	0.655607	0.000114789
Jund	CM	0.655326	0.00561185
Large1	CM	0.655066	5.24825e-05
Rc3h1	CM	0.655034	9.51761e-05
Clpx	CM	0.654479	3.89607e-05
Zfp81	CM	0.653967	0.000947492
Ccpg1	CM	-0.597477	0.0021741
Eif4e2	CM	0.653767	0.00118057
Bmp8b	CM	0.652922	0.00882532
Gm29107	CM	0.652819	0.000905691
Prkag3	CM	0.6528	0.00306213
Serp1	CM	0.652205	0.0174087
[truncated: 2,015 more rows]
