# Supplementary material for: Interleukin 11 therapy causes acute left ventricular dysfunction
Source: Cardiovasc Res. 2024 Oct 9;120(17):2220–35. doi: 10.1093/cvr/cvae224 (PMC11687394; doi:10.1093/cvr/cvae224)
Supplement: cvae224_Supplementary_Data [file cvae224_supplementary_data.zip › Suppl Table 5 .xlsx]

## Sheet: Suppl Table 5
Merged Region	Chromosome	Start	End	Length	shrunkenLog2FC IL11/PBS	padj PBS-IL11	Gene List	Dist to Start	Position
18017	15	85347285	85347599	314	2.05	2.18478e-14	Atxn10	11061	in gene
25423	19	36110633	36111472	839	2.02	3.33726e-20	Rpp30, Ankrd1	27336, 8792	downstream, downstream
25424	19	36111677	36111805	128	1.78	8.0079e-10	Rpp30, Ankrd1	28025, 8103	downstream, downstream
49853	9	72846264	72846503	239	1.75	7.24297e-08	Prtg	39109	in gene
28331	2	108827571	108827879	308	1.68	3.03105e-08
8513	11	87309671	87309952	281	1.59	2.47539e-07	Ppm1e	49183	in gene
30383	3	20732173	20732269	96	1.56	4.111e-06
14335	13	112343565	112343860	295	1.55	3.02617e-07	Ankrd55	55261	in gene
32312	3	126744534	126744666	132	1.54	8.97444e-07	Camk2d	147627	in gene
3111	1	181984914	181985058	144	1.54	3.36904e-06	Enah	34994	in gene
46132	8	54548289	54548744	455	1.53	2.13915e-07	Asb5	-1815	upstream
45192	7	144233537	144233795	258	1.53	7.68619e-07	Shank2	58146	in gene
46070	8	47278300	47278471	171	1.52	6.66624e-06	Stox2	73963	in gene
25948	19	53543690	53543809	119	1.52	6.85157e-06	Dusp5	14431	downstream
12644	13	32939250	32939525	275	1.51	7.68619e-07
32306	3	126661111	126661317	206	1.5	1.35345e-07	Camk2d	64241	in gene
35568	4	147987798	147988120	322	1.47	1.30222e-06	Nppb	2170	downstream
15695	14	65900718	65900991	273	1.46	7.92889e-06
22764	18	4266309	4266564	255	1.44	8.97444e-07
29457	2	155878975	155879263	288	1.42	5.29074e-06	Uqcc	51191	in gene
22761	18	3767149	3767350	201	1.41	4.32566e-05
11809	12	104415652	104415999	347	1.4	8.97444e-07	Serpina3n	9117	downstream
47030	8	93981745	93981940	195	1.4	2.8577e-05	Amfr	30798	in gene
16909	15	38440714	38440902	188	1.4	3.4763e-05
176	1	30940683	30940905	222	1.39	3.33702e-05	Ptp4a1	8961	in gene
2736	1	167279047	167279478	431	1.38	7.68619e-07	Uck2	5865	in gene
33583	4	58464518	58464766	248	1.38	6.66624e-06	Lpar1	88849	in gene
46632	8	79576113	79576425	312	1.37	1.7975e-06
3194	1	184707676	184707889	213	1.37	2.75794e-05	4930488B22Rik	-4715	upstream
24628	19	4478055	4478245	190	1.36	6.66624e-06	Syt12	-1007	upstream
39002	5	145205198	145205317	119	1.36	9.71809e-06	Zkscan14, Zkscan5	-3375, 698	upstream, in gene
48955	9	47589825	47590118	293	1.36	1.26142e-05	Cadm1	59619	in gene
28279	2	104458682	104458838	156	1.36	3.64836e-05	Hipk3	35729	in gene
3764	10	17034963	17035176	213	1.36	5.83634e-05	Gm20125	60713	in gene
15786	14	69911883	69912005	122	1.36	0.000110901	Pebp4	71524	in gene
18895	16	16259973	16260053	80	1.36	0.000114945	Pkp2	46668	in gene
15814	14	70324462	70324666	204	1.35	2.03849e-05	Slc39a14	26860	in gene
18923	16	17329904	17330163	259	1.35	2.58423e-05	Pi4ka, Serpind1	76281, -1338	in gene, upstream
39175	5	150625624	150625820	196	1.35	3.33702e-05
39960	6	51437702	51437820	118	1.35	0.00012859	Nfe2l3	5091	in gene
275	1	36528846	36529108	262	1.34	3.33702e-05	Cnnm3, Ankrd23, Ankrd39	17101, 6752, 18224	downstream, downstream, downstream
36856	5	54578681	54578790	109	1.34	0.000153446
24540	18	84823780	84823881	101	1.33	0.0001837	Gm17266	12886	in gene
8482	11	86646472	86646808	336	1.32	3.16783e-05	Vmp1	37182	in gene
36168	5	21348415	21348669	254	1.31	1.19705e-05	Ccdc146	76135	in gene
27282	2	49433208	49433558	350	1.31	1.39243e-05
34857	4	130576497	130576713	216	1.31	0.000146096	Nkain1	-2569	upstream
2193	1	139173295	139173422	127	1.31	0.000208034	Dennd1b	209649	in gene
2636	1	164451388	164451629	241	1.3	2.75794e-05	Atp1b1	6847	in gene
22228	17	71012483	71012637	154	1.3	0.000186222	Myl12a, Myom1	-10027, -6997	upstream, upstream
39377	6	17876732	17877025	293	1.29	0.000160229	St7	127662	in gene
19663	16	43253239	43253352	113	1.29	0.000236555	Zbtb20	6011	in gene
3682	10	12788021	12788366	345	1.28	8.15074e-07	Utrn	73542	in gene
17220	15	59759572	59759973	401	1.28	1.7975e-06
29005	2	134912718	134912981	263	1.28	0.000132632	Plcb1	126685	in gene
17977	15	84523330	84523566	236	1.28	0.000288281
28942	2	131696451	131696634	183	1.28	0.000384893
24191	18	69624428	69624828	400	1.27	5.09601e-07	Tcf4	280136	in gene
46206	8	61773264	61773434	170	1.27	0.000155286	Palld	129341	in gene
15961	14	76520675	76520840	165	1.27	0.000287355	4930444M15Rik	98	in gene
21850	17	49995340	49995639	299	1.26	8.15074e-07	Rftn1	195008	in gene
36446	5	31630113	31630364	251	1.26	4.32566e-05	Mrpl33, Rbks	16287, 67372	downstream, in gene
44110	7	109608996	109609169	173	1.26	0.000145987	St5	8065	in gene
46678	8	81867118	81867284	166	1.26	0.000219218	Inpp4b	152001	in gene
15493	14	60188532	60188671	139	1.26	0.000295821
35569	4	147988224	147988382	158	1.26	0.000329248	Nppb	2514	downstream
8469	11	86380566	86380726	160	1.26	0.000480921
12223	13	9061483	9061711	228	1.25	0.000295821
29947	2	168058530	168058671	141	1.25	0.000466228
14619	14	18773913	18774068	155	1.25	0.000610021	Ube2e2	119637	in gene
45973	8	45420260	45420445	185	1.24	0.000339306	Tlr3	-9813	upstream
21485	17	35758850	35758988	138	1.24	0.000610021
20239	16	92391686	92391807	121	1.24	0.000729924	LOC101056236, Rcan1	-9063, 74400	upstream, downstream
14901	14	27754378	27754705	327	1.23	0.000206903	Erc2	132099	in gene
30752	3	41606122	41606243	121	1.23	0.000750225	Phf17	50448	in gene
7438	11	60339482	60339671	189	1.22	0.000758136	Tom1l2	13329	in gene
13265	13	52973583	52973741	158	1.22	0.000820634	Nfil3	7377	in gene
11275	12	80374848	80375003	155	1.22	0.000848171	Dcaf5	61676	in gene
16010	14	78398054	78398112	58	1.22	0.000933597
44134	7	110003098	110003413	315	1.21	6.66624e-06	1600010M07Rik	3391	in gene
17223	15	59823294	59823539	245	1.21	6.31128e-05
31729	3	97834742	97834924	182	1.21	9.44344e-05	Pde4dip	53874	in gene
13952	13	94806403	94806595	192	1.21	0.000168305	Tbca	17556	in gene
18584	15	103382169	103382360	191	1.21	0.00029686
14862	14	26982257	26982419	162	1.21	0.000820634
28326	2	107392914	107393150	236	1.21	0.00104611
35019	4	133614355	133614713	358	1.2	9.58076e-06	Zdhhc18	18895	in gene
15597	14	63132347	63132563	216	1.2	1.73888e-05	Ctsb	9993	in gene
43470	7	80166781	80167050	269	1.2	4.92448e-05
51499	X	96122092	96122291	199	1.2	0.000411416	Msn	26146	in gene
16854	15	36884800	36885037	237	1.2	0.000661416	Gm10384	-5102	upstream
12198	13	5837511	5837648	137	1.2	0.000930377
36643	5	36415194	36415281	87	1.2	0.00109344
14110	13	101540464	101540947	483	1.19	1.40881e-05
15696	14	65907430	65907745	315	1.19	0.000622897	1110020C17Rik	10095	downstream
51024	9	123816193	123816375	182	1.19	0.000724336	Fyco1, Cxcr6	35615, 9807	in gene, downstream
45387	8	11622680	11622812	132	1.19	0.000820634	Ankrd10	13008	in gene
24135	18	67945742	67945869	127	1.19	0.00106077	Ldlrad4	12548	in gene
32305	3	126660094	126660519	425	1.18	7.68619e-07	Camk2d	63333	in gene
1365	1	90288975	90289355	380	1.18	6.31128e-05
1213	1	85829108	85829283	175	1.18	0.000392099	Cab39	35748	in gene
36165	5	21283866	21284029	163	1.18	0.000609868	Pion, Ccdc146	97680, 140730	in gene, downstream
40452	6	84383835	84384039	204	1.18	0.000933162
28442	2	117749064	117749153	89	1.18	0.00137048
35782	4	151339501	151339796	295	1.17	0.000198917	Camta1	522120	in gene
25518	19	38593274	38593469	195	1.17	0.00034368	Plce1	69174	in gene
34970	4	133071010	133071169	159	1.17	0.000653043	Ahdc1	59583	in gene
41050	6	108929089	108929278	189	1.17	0.000930377
5301	10	84249485	84249594	109	1.17	0.00157123
23374	18	36467822	36467875	53	1.17	0.00159424
10280	12	16635905	16636045	140	1.16	0.000619963
46208	8	61803903	61804183	280	1.16	0.000883353	Palld	98647	in gene
24527	18	84505315	84505471	156	1.16	0.00109344	Zfp407	84111	in gene
38571	5	134629674	134629800	126	1.16	0.00165207	Eif4h	9591	in gene
3114	1	182026151	182026438	287	1.15	0.00034368	Enah	-6314	upstream
5443	10	89439452	89439628	176	1.15	0.000347711	Gas2l3	4427	in gene
5653	10	96697721	96697988	267	1.15	0.000701278
5530	10	93944357	93944554	197	1.15	0.00141276
17264	15	62292982	62293163	181	1.15	0.00173915
44404	7	118104797	118104918	121	1.15	0.0021053	Rps15a	11290	in gene
13780	13	80936514	80936567	53	1.15	0.00220077
24409	18	79189046	79189362	316	1.14	0.000335702
14182	13	103494485	103494702	217	1.14	0.000658861
48308	9	21097912	21098078	166	1.14	0.000930377	Raver1-fdx1l, Raver1, Tyk2	-5987, -6007, 33280	upstream, upstream, downstream
2175	1	138607009	138607174	165	1.14	0.000933597	Nek7	12605	in gene
1171	1	83037000	83037162	162	1.14	0.00240905	Slc19a3, Krtap28-10	1367, 5399	in gene, downstream
1403	1	91023262	91023488	226	1.13	6.60751e-05	Lrrfip1	24648	in gene
32269	3	123122793	123122932	139	1.13	0.00135215	Synpo2	113287	in gene
37525	5	102994187	102994372	185	1.13	0.00190755	Mapk10	217055	in gene
44313	7	113419554	113419717	163	1.13	0.00198084
22090	17	64744024	64744220	196	1.13	0.00199223	Man2a1	142473	in gene
19177	16	24515277	24515359	82	1.13	0.00240905	Lpp	121968	in gene
36642	5	36414680	36415030	350	1.12	5.61691e-06
16471	15	6850018	6850317	299	1.12	3.91637e-05	Osmr	24146	in gene
5756	10	108173236	108173475	239	1.12	0.000788587	Ppp1r12a	10955	in gene
45701	8	26813226	26813530	304	1.12	0.00103011	2310008N11Rik	11045	downstream
4787	10	69777235	69777491	256	1.12	0.00114159	Ank3	243655	in gene
40964	6	100483559	100483697	138	1.12	0.00157123
18839	16	13521448	13521625	177	1.12	0.00198592	2310015D24Rik	-1117	upstream
5866	10	117023815	117023937	122	1.12	0.00235707	Best3	37562	in gene
3232	1	186604190	186604301	111	1.12	0.00288367
5907	10	117993994	117994105	111	1.12	0.00291075
9575	11	113729988	113730043	55	1.12	0.00293205	Cdc42ep4	21800	in gene
21126	17	28463831	28464051	220	1.11	0.00042434	Fkbp5	22171	in gene
11447	12	85129462	85129720	258	1.11	0.000486697	Dlst, Rps6kl1	18758, 21673	in gene, downstream
2565	1	161040143	161040249	106	1.11	0.00124367	Zbtb37, Gas5, Mir5117, Snord47, Dars2	-5937, 5030, 2843, 2104, 30436	upstream, downstream, downstream, downstream, downstream
3435	1	193093699	193093835	136	1.11	0.00173915
37396	5	95946461	95946572	111	1.11	0.00308039
14682	14	20914499	20914597	98	1.11	0.00353429
40477	6	85349355	85349545	190	1.1	0.000198917	Rab11fip5	25184	in gene
20776	17	17609659	17609807	148	1.1	0.000219218	Lnpep	14756	in gene
50790	9	118881944	118882199	255	1.1	0.000758136	Itga9	275362	in gene
20340	16	95573215	95573470	255	1.1	0.00109344
45251	8	3348215	3348468	253	1.1	0.00116418	A430078G23Rik	-5074	upstream
28553	2	120093744	120093893	149	1.1	0.00140026	Sptbn5, Ehd4	-7894, 60757	upstream, in gene
24373	18	77054860	77055053	193	1.1	0.00145852	Katnal2	-7660	upstream
3243	1	187294623	187294788	165	1.1	0.00291075	Gpatch2	79194	in gene
18734	16	8938637	8938727	90	1.1	0.00332166
12227	13	9113856	9113989	133	1.1	0.00368595	Larp4b	20017	in gene
15152	14	45850689	45850852	163	1.1	0.00383397
16349	14	121385545	121385760	215	1.09	0.000974318	Stk24	-6422	upstream
44155	7	110319072	110319189	117	1.09	0.00116418	Sbf2	295790	in gene
15137	14	45514078	45514161	83	1.09	0.00173915	Fermt2	15946	in gene
47106	8	95210087	95210292	205	1.09	0.00199223
31083	3	67490300	67490466	166	1.09	0.00238319	Rarres1	25140	in gene
46971	8	91545659	91545843	184	1.09	0.00288203	Fto	232226	in gene
13286	13	54038146	54038274	128	1.09	0.00291075
42751	7	35745299	35745515	216	1.09	0.00303279	Dpy19l3	9047	in gene
12649	13	33028611	33028780	169	1.09	0.00377745	Serpinb9b	1281	in gene
3315	1	190364480	190364557	77	1.09	0.00451618
46928	8	89956613	89956760	147	1.09	0.0046513
38417	5	125426341	125426688	347	1.08	0.000132632	Dhx37	7534	in gene
21619	17	44203004	44203311	307	1.08	0.000365287	Clic5	14585	in gene
11184	12	78769166	78769345	179	1.08	0.000771377	Mpp5	20308	in gene
21275	17	31722420	31722652	232	1.08	0.000933597
38410	5	125384594	125384733	139	1.08	0.00104829	Ubc	5354	downstream
48774	9	43011194	43011373	179	1.08	0.00153347	Arhgef12	94435	in gene
706	1	60604700	60604787	87	1.08	0.00368083	Gm11578	-7535	upstream
13744	13	75627979	75628057	78	1.08	0.00441102
20302	16	94536465	94536523	58	1.08	0.00463754	Dscr3	-9865	upstream
4156	10	40152672	40152790	118	1.08	0.0050428
15815	14	70333749	70333836	87	1.07	0.00153347	Slc39a14	17632	in gene
9990	11	120692532	120692871	339	1.07	0.00157123	Aspscr1	19728	in gene
31208	3	80006268	80006528	260	1.07	0.00157146
10380	12	24843666	24843831	165	1.07	0.00261515	Mboat2	12149	in gene
46612	8	79150650	79150915	265	1.07	0.00315164	Zfp827	122345	in gene
8712	11	94346747	94346972	225	1.07	0.00326765	Ankrd40, Abcc3	18858, 46117	downstream, in gene
27715	2	73037367	73037448	81	1.07	0.00344618
4337	10	45883871	45884010	139	1.07	0.0052701
4002	10	27117903	27118007	104	1.07	0.00534688	Lama2	498987	in gene
22033	17	62687342	62687751	409	1.06	3.56166e-05	Efna5, LOC101056127	193771, 6493	in gene, in gene
15743	14	67097980	67098322	342	1.06	0.000716397
45373	8	11463819	11464126	307	1.06	0.000820634	Rab20, Gm20100	14527, -4230	in gene, upstream
22024	17	62503153	62503430	277	1.06	0.00109344
44713	7	128310404	128310629	225	1.06	0.00145852
40214	6	71244069	71244206	137	1.06	0.00318426	Smyd1	18144	in gene
40826	6	94303552	94303783	231	1.06	0.00332166
24535	18	84764608	84764751	143	1.06	0.00601734
49983	9	78634127	78634273	146	1.06	0.00617339	Cd109	18654	in gene
14923	14	30113542	30113676	134	1.06	0.00649562	Cacna1d	377547	in gene
23862	18	60492342	60492462	120	1.06	0.00651032	Smim3	9581	in gene
43256	7	68621212	68621418	206	1.06	0.00653507
24565	19	3519551	3519744	193	1.05	0.000930377	Ppp6r3	56102	in gene
38317	5	124047118	124047343	225	1.05	0.00118136
24626	19	4476689	4476812	123	1.05	0.00126858	Syt12	393	in gene
36441	5	31576771	31577001	230	1.05	0.00230658	AI839979	-5495	upstream
27941	2	84404963	84405139	176	1.05	0.0046513	Calcrl	20215	in gene
13896	13	92879627	92879802	175	1.05	0.00653526
16855	15	36919322	36919378	56	1.05	0.00705445
27909	2	80426989	80427105	116	1.05	0.00720996	Frzb	20349	in gene
23881	18	60669059	60669353	294	1.04	0.000219218	LOC101055835, G630071F17Rik	-9064, 5796	upstream, in gene
39516	6	30252703	30252921	218	1.04	0.000837366	Ube2h	51727	in gene
41911	6	145172008	145172223	215	1.04	0.00256209	Lrmp, Casc1	50376, 38855	in gene, downstream
41621	6	127672078	127672320	242	1.04	0.00351183
21246	17	31239636	31239857	221	1.04	0.00447122	Ubash3a	31680	in gene
25189	19	24615973	24616163	190	1.04	0.00540138
28575	2	120518762	120518972	210	1.04	0.00697735	Zfp106	44964	in gene
15172	14	46898763	46898886	123	1.04	0.00720996	Samd4	15859	in gene
49065	9	51717318	51717473	155	1.04	0.00720996
15651	14	64368347	64368541	194	1.04	0.00803829	Msra	87459	in gene
24509	18	83827277	83827759	482	1.03	0.000626436
31667	3	96561629	96561691	62	1.03	0.00191067	Gm15441, Txnip	5141, 3703	in gene, in gene
27505	2	63819520	63819680	160	1.03	0.00341578
6281	11	4718668	4718851	183	1.03	0.0035021	Zmat5	14081	in gene
37262	5	88724272	88724419	147	1.03	0.00396884	Mob1b	3474	in gene
20570	17	8552750	8552927	177	1.03	0.00451618
2733	1	167242240	167242437	197	1.03	0.00729142	Uck2	42789	in gene
39482	6	29362947	29363046	99	1.03	0.00806769	Calu	14877	in gene
50068	9	86638872	86638988	116	1.03	0.00888581	Me1	56984	in gene
17145	15	58530316	58530508	192	1.02	0.00240905	Fer1l6	20358	in gene
28383	2	113978332	113978513	181	1.02	0.00479376
43920	7	100302422	100302646	224	1.02	0.00651032	P4ha3	17014	in gene
6551	11	20831906	20832011	105	1.02	0.00729142	Lgalsl	-850	upstream
51201	X	20870083	20870253	170	1.02	0.0102598	Araf, Syn1, Timp1	21625, 50750, 2	downstream, in gene, in gene
50145	9	92229909	92230207	298	1.01	0.00271304
19001	16	20053561	20053694	133	1.01	0.00802355
21635	17	44947452	44947622	170	1.01	0.00913964	Supt3	170366	in gene
27194	2	38168749	38168894	145	1.01	0.0103493	Dennd1a	118563	in gene
43716	7	92758060	92758170	110	1.01	0.0106585	Rab30	16401	in gene
14406	13	114895961	114896068	107	1.01	0.0106933	Itga2	36027	in gene
44771	7	130747700	130747805	105	1.01	0.0110024	Tacc2	170268	in gene
7549	11	62669615	62669701	86	1.01	0.0113172	Mmgt2	20994	downstream
8757	11	95146072	95146146	74	1.01	0.0117435	Dlx4, A730090H04Rik	-308, 1056	upstream, in gene
20427	17	4220677	4221191	514	-1.01	0.00106077
447	1	43239873	43240093	220	-1.01	0.00145485
28399	2	114981647	114981828	181	-1.01	0.00668113
15904	14	74846790	74846934	144	-1.01	0.00980283	Lrch1	101015	in gene
22159	17	67021993	67022131	138	-1.02	0.0084419	Ptprm, Gm9984	332397, 11577	in gene, downstream
10498	12	31888542	31888637	95	-1.02	0.010811	Cog5	233720	in gene
18657	16	4890382	4890579	197	-1.03	0.00126727	Mgrn1	4380	in gene
448	1	43247673	43247945	272	-1.03	0.00328847
48087	8	128109185	128109321	136	-1.04	0.00344618
14072	13	99474259	99474411	152	-1.05	0.00599339	Map1b	42267	in gene
3347	1	191302011	191302239	228	-1.06	0.00058047	Nenf	15993	downstream
11170	12	77598021	77598476	455	-1.06	0.00116772
11512	12	86371844	86372106	262	-1.08	0.00157123	Esrrb	10858	in gene
9619	11	115229507	115229807	300	-1.08	0.00163661	Tmem104	42170	in gene
15540	14	61537041	61537248	207	-1.09	0.00116556	Spryd7	19742	in gene
11791	12	103359231	103359317	86	-1.09	0.0019158	Asb2	-3273	upstream
30301	3	9588909	9589035	126	-1.09	0.00451618	Zfp704	21113	in gene
29167	2	145937005	145937330	325	-1.1	0.000110901	Crnkl1, 4930529M08Rik	-2467, 2383	upstream, in gene
42853	7	44683702	44684021	319	-1.1	0.00028055	2310016G11Rik	7007	downstream
36233	5	24127061	24127253	192	-1.11	0.00150302	Klhl7, Gm3724	26567, -8430	in gene, upstream
26942	2	32063830	32064229	399	-1.13	6.66624e-06	Nup214, Fam78a	89579, 19676	downstream, downstream
15631	14	63914090	63914344	254	-1.13	0.000460884	Pinx1	53905	in gene
34246	4	108930229	108930390	161	-1.13	0.00173915	Rab3b	51239	in gene
49697	9	68812757	68812868	111	-1.14	0.00104611	Rora	159010	in gene
11785	12	103338273	103338407	134	-1.16	0.000130075	Asb2	17661	in gene
49378	9	61630564	61630742	178	-1.16	0.000930377
18699	16	7099696	7100337	641	-1.17	6.66624e-06	Rbfox1	1215223	in gene
11633	12	99347047	99347250	203	-1.17	0.000110901	Foxn3, 3300002A11Rik	102926, 744	in gene, in gene
22625	17	86274066	86274230	164	-1.2	0.000219218	Prkce	106363	in gene
47686	8	120531808	120531954	146	-1.22	0.000150308	Gse1	43015	in gene
29468	2	156079805	156080046	241	-1.27	9.53165e-05	Cpne1	32040	in gene
32805	4	4532306	4532447	141	-1.27	0.00036234	Gm11780	-2946	upstream
3008	1	179731383	179731771	388	-1.28	1.87285e-06
12054	12	112619171	112619361	190	-1.3	3.94156e-06	Inf2, Adssl1	30482, -781	downstream, upstream
49092	9	52835781	52836465	684	-1.33	3.02617e-07
47807	8	122452234	122452393	159	-1.33	7.67806e-05	Mvd, 9330133O14Rik, Gm20735, Snai3	-8891, 8657, -991, 8379	upstream, downstream, upstream, downstream
39383	6	21048035	21048341	306	-1.34	4.92448e-05
31305	3	85339539	85339899	360	-1.35	1.16768e-05	1700036G14Rik	22200	downstream
